# Supplementary material for: O-4-Chloro­benzoyl diphenyl­seleno­phosphinate
Source: Acta Crystallogr Sect E Struct Rep Online. 2009 Mar 25;65(Pt 4):o855. doi: 10.1107/S1600536809009313 (PMC2968906; doi:10.1107/S1600536809009313)
Supplement: Supplementary file 1 [file e-65-0o855-sup1.cif]

##############################################################################
###                                                                        ###
###        Electronic paper (Acta Crystallographica Section E)             ###
###                                                                        ###
##############################################################################
#                                                                            #
# This CIF contains the data in a paper accepted for publication in Acta     #
# Crystallographica Section E. It conforms to the requirements of Notes      #
# for Authors for Section E, and has been peer reviewed under the auspices   #
# of the IUCr Commission on Journals.                                        #
#                                                                            #
# Full details of the Crystallographic Information File format               #
# are given in the paper "The Crystallographic Information File (CIF):       #
# a New Standard Archive File for Crystallography" by S. R. Hall, F. H.      #
# Allen and I. D. Brown [Acta Cryst. (1991), A47, 655-685].                  #
#                                                                            #
# The current version of the core CIF dictionary is obtainable from          #
# ftp://ftp.iucr.org/pub/cif_core.dic. The current version number is 2.4.    #
#                                                                            #
# Software is freely available for graphical display of the structure(s) in  #
# this CIF.  For information consult the CIF home page http://www.iucr.org/  #
# cif/home.html                                                              #
#                                                                            #
# This file may be used for bona fide research purposes within the           #
# scientific community so long as proper attribution is given to the journal # 
# article from which it was obtained.                                        #
#                                                                            #
##############################################################################
                                             
data_global
_audit_creation_method     'WinGX routine CIF_UPDATE'
_audit_conform_dict_name     cif_core.dic
_audit_conform_dict_version     2.3
_journal_date_recd_electronic     2009-01-23
_journal_date_accepted     2009-03-13
_journal_name_full     'Acta Crystallographica, Section E'
_journal_year     2009
_journal_volume     65
_journal_issue      4
_journal_page_first     o855
_journal_page_last     o855
_journal_paper_category     QO
_journal_coeditor_code     EZ2164
_publ_contact_author_name     'Chojnacki, J.'
_publ_contact_author_address
;
Chemical Faculty,
Gdansk University of Technology,
Narutowicza 11/12,
Gdansk PL-80952,
Poland
;
_publ_contact_author_email     jaroslaw.chojnacki@chem.pg.gda.pl
_publ_contact_author_fax     '48(58)3472694'
_publ_contact_author_phone     '48(58)3472088'
_publ_section_title
;
<i>O</i>-4-Chlorobenzoyl diphenylselenophosphinate
;
loop_
    _publ_author_name
    _publ_author_address
    'Cholewinski, Grzegorz'
;
Chemical Faculty,
Gdansk University of Technology,
Narutowicza 11/12,
Gdansk PL-80952,
Poland
;
    'Chojnacki, Jaroslaw'
;
Chemical Faculty,
Gdansk University of Technology,
Narutowicza 11/12,
Gdansk PL-80952,
Poland
;
    'Pikies, Jerzy'
;
Chemical Faculty,
Gdansk University of Technology,
Narutowicza 11/12,
Gdansk PL-80952,
Poland
;
    'Rachon, Janusz'
;
Chemical Faculty,
Gdansk University of Technology,
Narutowicza 11/12,
Gdansk PL-80952,
Poland
;
data_I
_audit_creation_method     'WinGX routine CIF_UPDATE'
_chemical_name_systematic
;
<i>O</i>-4-Chlorobenzoyl diphenylselenophosphinate
;
_chemical_formula_moiety     'C19 H14 Cl1 O2 P1 Se1'
_chemical_formula_sum     'C19 H14 Cl O2 P Se'
_chemical_formula_iupac     'C19 H14 Cl O2 P Se'
_chemical_formula_weight     419.68
_chemical_melting_point     379(2)
_symmetry_cell_setting     monoclinic
_symmetry_space_group_name_H-M     'P 21/c'
_symmetry_space_group_name_Hall     '-P 2ybc'
loop_
    _symmetry_equiv_pos_as_xyz
    'x, y, z'
    '-x, y+1/2, -z+1/2'
    '-x, -y, -z'
    'x, -y-1/2, z-1/2'
_cell_length_a     9.3390(5)
_cell_length_b     9.7132(5)
_cell_length_c     19.1353(15)
_cell_angle_alpha     90
_cell_angle_beta     97.059(6)
_cell_angle_gamma     90
_cell_volume     1722.64(19)
_cell_formula_units_Z     4
_cell_measurement_reflns_used     9084
_cell_measurement_theta_min     2.1411
_cell_measurement_theta_max     32.3606
_cell_measurement_temperature     120(2)
_exptl_crystal_description     prism
_exptl_crystal_colour     colourless
_exptl_crystal_size_max     0.46
_exptl_crystal_size_mid     0.33
_exptl_crystal_size_min     0.26
_exptl_crystal_density_diffrn     1.618
_exptl_crystal_density_method     'not measured'
_exptl_crystal_F_000     840
_exptl_absorpt_coefficient_mu     2.436
_exptl_absorpt_correction_type     multi-scan
_exptl_absorpt_process_details     '(CrysAlis RED; Oxford Diffraction, 2008)'
_exptl_absorpt_correction_T_min     0.3254
_exptl_absorpt_correction_T_max     0.53
_diffrn_radiation_type     MoK\a
_diffrn_radiation_wavelength     0.71073
_diffrn_radiation_source     enhance
_diffrn_radiation_monochromator     graphite
_diffrn_measurement_device_type     'Oxford Diffraction KM-4-CCD'
_diffrn_measurement_device     '4-axis \k geometry diffractometer'
_diffrn_measurement_method     '\w scans (0.75\% width)'
_diffrn_reflns_number     14128
_diffrn_reflns_av_R_equivalents     0.0449
_diffrn_reflns_theta_min     2.14
_diffrn_reflns_theta_max     28
_diffrn_reflns_theta_full     28
_diffrn_measured_fraction_theta_max     1
_diffrn_measured_fraction_theta_full     1
_diffrn_reflns_limit_h_min     -12
_diffrn_reflns_limit_h_max     12
_diffrn_reflns_limit_k_min     -12
_diffrn_reflns_limit_k_max     12
_diffrn_reflns_limit_l_min     -21
_diffrn_reflns_limit_l_max     25
_reflns_number_total     4158
_reflns_number_gt     3376
_reflns_threshold_expression     I>2\s(I)
_refine_ls_structure_factor_coef     Fsqd
_refine_ls_matrix_type     full
_refine_ls_R_factor_gt     0.054
_refine_ls_wR_factor_ref     0.1617
_refine_ls_goodness_of_fit_ref     1.156
_refine_ls_restrained_S_all     1.156
_refine_ls_number_reflns     4158
_refine_ls_number_parameters     217
_refine_ls_number_restraints     0
_refine_ls_hydrogen_treatment     constr
_refine_ls_weighting_scheme     calc
_refine_ls_weighting_details
         'calc w=1/[\s^2^(Fo^2^)+(0.0811P)^2^+5.5587P] where P=(Fo^2^+2Fc^2^)/3'
_atom_sites_solution_hydrogens     geom
_atom_sites_solution_primary     direct
_atom_sites_solution_secondary     difmap
_refine_ls_shift/su_max     0.001
_refine_diff_density_max     1.821
_refine_diff_density_min     -0.556
_refine_ls_extinction_method     none
loop_
    _atom_type_symbol
    _atom_type_description
    _atom_type_scat_dispersion_real
    _atom_type_scat_dispersion_imag
    _atom_type_scat_source
    C C 0.0033 0.0016 'International Tables Vol C Tables 4.2.6.8 and 6.1.1.4'
    H H 0 0 'International Tables Vol C Tables 4.2.6.8 and 6.1.1.4'
    O O 0.0106 0.006 'International Tables Vol C Tables 4.2.6.8 and 6.1.1.4'
    P P 0.1023 0.0942 'International Tables Vol C Tables 4.2.6.8 and 6.1.1.4'
    Cl Cl 0.1484 0.1585 'International Tables Vol C Tables 4.2.6.8 and 6.1.1.4'
    Se Se -0.0929 2.2259 'International Tables Vol C Tables 4.2.6.8 and 6.1.1.4'
_computing_data_collection
;
CrysAlis CCD (Oxford Diffraction, 2008)
;
_computing_cell_refinement
;
CrysAlis RED (Oxford Diffraction, 2008)
;
_computing_data_reduction
;
CrysAlis RED (Oxford Diffraction, 2008)
;
_computing_structure_solution     'SHELXS97 (Sheldrick, 2008)'
_computing_structure_refinement     'SHELXL97 (Sheldrick, 2008)'
_computing_molecular_graphics     'ORTEP-3 for Windows (Farrugia, 1997)'
_computing_publication_material
                                'WinGX (Farrugia, 1999) and PLATON (Spek, 2009)'
loop_
    _atom_site_type_symbol
    _atom_site_label
    _atom_site_fract_x
    _atom_site_fract_y
    _atom_site_fract_z
    _atom_site_U_iso_or_equiv
    _atom_site_adp_type
    _atom_site_calc_flag
    _atom_site_refinement_flags
    _atom_site_occupancy
    _atom_site_disorder_assembly
    _atom_site_disorder_group
    Se Se1 0.28670(5) 1.03290(5) 0.35818(2) 0.02233(16) Uani d . 1 . .
    Cl Cl3 0.57203(12) 0.18536(11) 0.48614(6) 0.0244(2) Uani d . 1 . .
    P P1 0.15102(11) 0.87791(11) 0.31430(5) 0.0146(2) Uani d . 1 . .
    O O1 0.2030(3) 0.7199(3) 0.33713(15) 0.0179(6) Uani d . 1 . .
    O O2 0.3944(3) 0.7246(4) 0.27566(17) 0.0242(7) Uani d . 1 . .
    C C1 0.3808(4) 0.5449(4) 0.3593(2) 0.0167(8) Uani d . 1 . .
    C C2 0.3182(5) 0.5004(5) 0.4180(2) 0.0206(9) Uani d . 1 . .
    H H2 0.2362 0.5467 0.4314 0.025 Uiso calc R 1 . .
    C C3 0.3764(5) 0.3881(5) 0.4567(2) 0.0232(9) Uani d . 1 . .
    H H3 0.3361 0.3584 0.4974 0.028 Uiso calc R 1 . .
    C C4 0.4933(5) 0.3202(4) 0.4353(2) 0.0186(8) Uani d . 1 . .
    C C5 0.5533(5) 0.3590(5) 0.3756(2) 0.0197(8) Uani d . 1 . .
    H H5 0.631 0.3083 0.3606 0.024 Uiso calc R 1 . .
    C C6 0.4977(5) 0.4734(5) 0.3380(2) 0.0196(8) Uani d . 1 . .
    H H6 0.5394 0.5031 0.2977 0.023 Uiso calc R 1 . .
    C C7 0.3321(4) 0.6701(5) 0.3192(2) 0.0177(8) Uani d . 1 . .
    C C8 0.1201(4) 0.8755(4) 0.2195(2) 0.0136(7) Uani d . 1 . .
    C C9 0.1340(5) 0.9975(4) 0.1825(2) 0.0192(8) Uani d . 1 . .
    H H9 0.1618 1.0799 0.2072 0.023 Uiso calc R 1 . .
    C C10 0.1069(5) 0.9982(5) 0.1093(2) 0.0239(9) Uani d . 1 . .
    H H10 0.1154 1.0814 0.0841 0.029 Uiso calc R 1 . .
    C C11 0.0675(5) 0.8778(5) 0.0733(2) 0.0235(9) Uani d . 1 . .
    H H11 0.0511 0.878 0.0233 0.028 Uiso calc R 1 . .
    C C12 0.0521(5) 0.7567(5) 0.1102(2) 0.0214(9) Uani d . 1 . .
    H H12 0.0237 0.6745 0.0852 0.026 Uiso calc R 1 . .
    C C13 0.0776(4) 0.7549(4) 0.1828(2) 0.0186(8) Uani d . 1 . .
    H H13 0.0663 0.6718 0.2078 0.022 Uiso calc R 1 . .
    C C14 -0.0242(4) 0.8745(4) 0.3454(2) 0.0156(8) Uani d . 1 . .
    C C15 -0.1503(5) 0.8706(5) 0.2982(2) 0.0206(9) Uani d . 1 . .
    H H15 -0.1454 0.8667 0.2489 0.025 Uiso calc R 1 . .
    C C16 -0.2835(5) 0.8724(5) 0.3239(3) 0.0261(10) Uani d . 1 . .
    H H16 -0.37 0.8687 0.2922 0.031 Uiso calc R 1 . .
    C C17 -0.2900(5) 0.8795(5) 0.3957(3) 0.0259(10) Uani d . 1 . .
    H H17 -0.3812 0.882 0.4128 0.031 Uiso calc R 1 . .
    C C18 -0.1647(5) 0.8830(5) 0.4427(2) 0.0236(9) Uani d . 1 . .
    H H18 -0.17 0.8872 0.4919 0.028 Uiso calc R 1 . .
    C C19 -0.0315(5) 0.8803(5) 0.4177(2) 0.0204(8) Uani d . 1 . .
    H H19 0.0547 0.8824 0.4497 0.024 Uiso calc R 1 . .
loop_
    _atom_site_aniso_label
    _atom_site_aniso_U_11
    _atom_site_aniso_U_22
    _atom_site_aniso_U_33
    _atom_site_aniso_U_12
    _atom_site_aniso_U_13
    _atom_site_aniso_U_23
    Se1 0.0197(2) 0.0211(3) 0.0260(3) -0.00604(17) 0.00179(16) -0.00448(17)
    Cl3 0.0239(5) 0.0179(5) 0.0317(6) 0.0050(4) 0.0049(4) 0.0057(4)
    P1 0.0138(5) 0.0119(5) 0.0183(5) -0.0001(4) 0.0032(4) 0.0002(4)
    O1 0.0148(13) 0.0164(15) 0.0231(14) 0.0027(11) 0.0044(11) 0.0033(11)
    O2 0.0193(15) 0.0260(17) 0.0286(16) 0.0038(13) 0.0079(12) 0.0092(13)
    C1 0.0147(18) 0.015(2) 0.0198(19) -0.0007(15) 0.0009(15) -0.0001(15)
    C2 0.0164(19) 0.020(2) 0.027(2) 0.0034(16) 0.0084(16) 0.0015(17)
    C3 0.023(2) 0.022(2) 0.027(2) -0.0003(18) 0.0119(17) 0.0052(18)
    C4 0.0179(19) 0.0130(19) 0.024(2) -0.0018(16) -0.0004(15) 0.0008(16)
    C5 0.0167(19) 0.019(2) 0.024(2) 0.0048(16) 0.0042(15) -0.0031(16)
    C6 0.019(2) 0.022(2) 0.0178(19) 0.0028(17) 0.0034(15) -0.0014(16)
    C7 0.0133(18) 0.020(2) 0.0196(19) 0.0015(16) 0.0013(14) -0.0012(16)
    C8 0.0096(16) 0.0099(18) 0.0217(19) 0.0005(14) 0.0036(14) 0.0013(15)
    C9 0.020(2) 0.0115(19) 0.026(2) 0.0035(16) 0.0041(16) 0.0015(15)
    C10 0.026(2) 0.020(2) 0.025(2) 0.0035(18) 0.0029(17) 0.0077(17)
    C11 0.023(2) 0.027(2) 0.020(2) 0.0013(19) 0.0012(16) 0.0019(18)
    C12 0.021(2) 0.017(2) 0.026(2) -0.0016(17) 0.0017(16) -0.0032(17)
    C13 0.0181(19) 0.0122(19) 0.026(2) -0.0018(16) 0.0039(15) -0.0005(16)
    C14 0.0144(18) 0.0081(17) 0.025(2) 0.0001(14) 0.0047(15) 0.0018(15)
    C15 0.018(2) 0.021(2) 0.023(2) 0.0001(17) 0.0035(16) 0.0026(17)
    C16 0.0127(19) 0.030(3) 0.036(2) 0.0012(18) 0.0030(17) 0.007(2)
    C17 0.020(2) 0.021(2) 0.039(3) 0.0026(18) 0.0132(18) 0.0050(19)
    C18 0.029(2) 0.020(2) 0.024(2) -0.0018(18) 0.0112(17) -0.0012(17)
    C19 0.020(2) 0.017(2) 0.024(2) -0.0010(17) 0.0035(16) -0.0006(16)
_geom_special_details
;
All e.s.d.'s (except the e.s.d. in the dihedral angle between two l.s. planes)
are estimated using the full covariance matrix. The cell e.s.d.'s are taken
into account individually in the estimation of e.s.d.'s in distances, angles
and torsion angles; correlations between e.s.d.'s in cell parameters are only
used when they are defined by crystal symmetry. An approximate (isotropic)
treatment of cell e.s.d.'s is used for estimating e.s.d.'s involving l.s.
planes.
;
loop_
    _geom_bond_atom_site_label_1
    _geom_bond_atom_site_label_2
    _geom_bond_site_symmetry_2
    _geom_bond_distance
    _geom_bond_publ_flag
    Se1 P1 . 2.0774(11) ?
    Cl3 C4 . 1.740(4) ?
    P1 O1 . 1.653(3) ?
    P1 C8 . 1.802(4) ?
    P1 C14 . 1.809(4) ?
    O1 C7 . 1.380(5) ?
    O2 C7 . 1.197(5) ?
    C1 C6 . 1.396(6) ?
    C1 C2 . 1.397(6) ?
    C1 C7 . 1.479(6) ?
    C2 C3 . 1.392(6) ?
    C2 H2 . 0.95 ?
    C3 C4 . 1.380(6) ?
    C3 H3 . 0.95 ?
    C4 C5 . 1.385(6) ?
    C5 C6 . 1.389(6) ?
    C5 H5 . 0.95 ?
    C6 H6 . 0.95 ?
    C8 C9 . 1.395(6) ?
    C8 C13 . 1.398(6) ?
    C9 C10 . 1.392(6) ?
    C9 H9 . 0.95 ?
    C10 C11 . 1.384(7) ?
    C10 H10 . 0.95 ?
    C11 C12 . 1.388(6) ?
    C11 H11 . 0.95 ?
    C12 C13 . 1.382(6) ?
    C12 H12 . 0.95 ?
    C13 H13 . 0.95 ?
    C14 C15 . 1.394(6) ?
    C14 C19 . 1.394(6) ?
    C15 C16 . 1.393(6) ?
    C15 H15 . 0.95 ?
    C16 C17 . 1.383(7) ?
    C16 H16 . 0.95 ?
    C17 C18 . 1.387(7) ?
    C17 H17 . 0.95 ?
    C18 C19 . 1.387(6) ?
    C18 H18 . 0.95 ?
    C19 H19 . 0.95 ?
loop_
    _geom_angle_atom_site_label_1
    _geom_angle_atom_site_label_2
    _geom_angle_atom_site_label_3
    _geom_angle_site_symmetry_1
    _geom_angle_site_symmetry_3
    _geom_angle
    _geom_angle_publ_flag
    O1 P1 C8 . . 105.05(17) ?
    O1 P1 C14 . . 98.28(17) ?
    C8 P1 C14 . . 106.94(18) ?
    O1 P1 Se1 . . 114.93(11) ?
    C8 P1 Se1 . . 115.52(13) ?
    C14 P1 Se1 . . 114.32(14) ?
    C7 O1 P1 . . 119.8(3) ?
    C6 C1 C2 . . 120.0(4) ?
    C6 C1 C7 . . 117.4(4) ?
    C2 C1 C7 . . 122.6(4) ?
    C3 C2 C1 . . 119.8(4) ?
    C3 C2 H2 . . 120.1 ?
    C1 C2 H2 . . 120.1 ?
    C4 C3 C2 . . 119.2(4) ?
    C4 C3 H3 . . 120.4 ?
    C2 C3 H3 . . 120.4 ?
    C3 C4 C5 . . 122.0(4) ?
    C3 C4 Cl3 . . 119.3(3) ?
    C5 C4 Cl3 . . 118.7(3) ?
    C4 C5 C6 . . 118.8(4) ?
    C4 C5 H5 . . 120.6 ?
    C6 C5 H5 . . 120.6 ?
    C5 C6 C1 . . 120.2(4) ?
    C5 C6 H6 . . 119.9 ?
    C1 C6 H6 . . 119.9 ?
    O2 C7 O1 . . 122.2(4) ?
    O2 C7 C1 . . 125.4(4) ?
    O1 C7 C1 . . 112.4(3) ?
    C9 C8 C13 . . 119.7(4) ?
    C9 C8 P1 . . 119.1(3) ?
    C13 C8 P1 . . 121.1(3) ?
    C10 C9 C8 . . 119.9(4) ?
    C10 C9 H9 . . 120 ?
    C8 C9 H9 . . 120 ?
    C11 C10 C9 . . 120.0(4) ?
    C11 C10 H10 . . 120 ?
    C9 C10 H10 . . 120 ?
    C10 C11 C12 . . 120.1(4) ?
    C10 C11 H11 . . 119.9 ?
    C12 C11 H11 . . 119.9 ?
    C13 C12 C11 . . 120.4(4) ?
    C13 C12 H12 . . 119.8 ?
    C11 C12 H12 . . 119.8 ?
    C12 C13 C8 . . 119.9(4) ?
    C12 C13 H13 . . 120.1 ?
    C8 C13 H13 . . 120.1 ?
    C15 C14 C19 . . 120.2(4) ?
    C15 C14 P1 . . 120.9(3) ?
    C19 C14 P1 . . 118.8(3) ?
    C16 C15 C14 . . 119.4(4) ?
    C16 C15 H15 . . 120.3 ?
    C14 C15 H15 . . 120.3 ?
    C17 C16 C15 . . 120.1(4) ?
    C17 C16 H16 . . 119.9 ?
    C15 C16 H16 . . 119.9 ?
    C16 C17 C18 . . 120.6(4) ?
    C16 C17 H17 . . 119.7 ?
    C18 C17 H17 . . 119.7 ?
    C19 C18 C17 . . 119.8(4) ?
    C19 C18 H18 . . 120.1 ?
    C17 C18 H18 . . 120.1 ?
    C18 C19 C14 . . 119.9(4) ?
    C18 C19 H19 . . 120 ?
    C14 C19 H19 . . 120 ?
loop_
    _geom_torsion_atom_site_label_1
    _geom_torsion_atom_site_label_2
    _geom_torsion_atom_site_label_3
    _geom_torsion_atom_site_label_4
    _geom_torsion_site_symmetry_1
    _geom_torsion_site_symmetry_2
    _geom_torsion_site_symmetry_3
    _geom_torsion_site_symmetry_4
    _geom_torsion
    _geom_torsion_publ_flag
    C8 P1 O1 C7 . . . . 65.5(3) ?
    C14 P1 O1 C7 . . . . 175.7(3) ?
    Se1 P1 O1 C7 . . . . -62.6(3) ?
    C6 C1 C2 C3 . . . . 2.5(7) ?
    C7 C1 C2 C3 . . . . -175.0(4) ?
    C1 C2 C3 C4 . . . . -1.5(7) ?
    C2 C3 C4 C5 . . . . -1.3(7) ?
    C2 C3 C4 Cl3 . . . . 176.7(4) ?
    C3 C4 C5 C6 . . . . 2.9(7) ?
    Cl3 C4 C5 C6 . . . . -175.0(3) ?
    C4 C5 C6 C1 . . . . -1.9(7) ?
    C2 C1 C6 C5 . . . . -0.8(7) ?
    C7 C1 C6 C5 . . . . 176.8(4) ?
    P1 O1 C7 O2 . . . . -15.8(6) ?
    P1 O1 C7 C1 . . . . 164.5(3) ?
    C6 C1 C7 O2 . . . . -9.5(7) ?
    C2 C1 C7 O2 . . . . 168.1(5) ?
    C6 C1 C7 O1 . . . . 170.3(4) ?
    C2 C1 C7 O1 . . . . -12.2(6) ?
    O1 P1 C8 C9 . . . . -153.4(3) ?
    C14 P1 C8 C9 . . . . 102.8(3) ?
    Se1 P1 C8 C9 . . . . -25.7(4) ?
    O1 P1 C8 C13 . . . . 28.9(4) ?
    C14 P1 C8 C13 . . . . -74.9(4) ?
    Se1 P1 C8 C13 . . . . 156.6(3) ?
    C13 C8 C9 C10 . . . . -0.7(6) ?
    P1 C8 C9 C10 . . . . -178.4(3) ?
    C8 C9 C10 C11 . . . . -0.5(7) ?
    C9 C10 C11 C12 . . . . 1.2(7) ?
    C10 C11 C12 C13 . . . . -0.8(7) ?
    C11 C12 C13 C8 . . . . -0.4(6) ?
    C9 C8 C13 C12 . . . . 1.1(6) ?
    P1 C8 C13 C12 . . . . 178.8(3) ?
    O1 P1 C14 C15 . . . . -108.5(4) ?
    C8 P1 C14 C15 . . . . 0.1(4) ?
    Se1 P1 C14 C15 . . . . 129.3(3) ?
    O1 P1 C14 C19 . . . . 73.5(4) ?
    C8 P1 C14 C19 . . . . -177.9(3) ?
    Se1 P1 C14 C19 . . . . -48.7(4) ?
    C19 C14 C15 C16 . . . . 0.0(7) ?
    P1 C14 C15 C16 . . . . -178.0(4) ?
    C14 C15 C16 C17 . . . . 0.6(7) ?
    C15 C16 C17 C18 . . . . -0.9(8) ?
    C16 C17 C18 C19 . . . . 0.5(7) ?
    C17 C18 C19 C14 . . . . 0.1(7) ?
    C15 C14 C19 C18 . . . . -0.3(7) ?
    P1 C14 C19 C18 . . . . 177.6(4) ?
loop_
    _geom_hbond_atom_site_label_D
    _geom_hbond_atom_site_label_H
    _geom_hbond_atom_site_label_A
    _geom_hbond_site_symmetry_A
    _geom_hbond_distance_DH
    _geom_hbond_distance_HA
    _geom_hbond_distance_DA
    _geom_hbond_angle_DHA
    _geom_hbond_publ_flag
    C16 H16 O2 1_455 0.9500 2.5900 3.359(6) 138.00 yes
