# Supplementary material for: O-4-Chloro­benzoyl diphenyl­seleno­phosphinate
Source: Acta Crystallogr Sect E Struct Rep Online. 2009 Mar 25;65(Pt 4):o855. doi: 10.1107/S1600536809009313 (PMC2968906; doi:10.1107/S1600536809009313)
Supplement: Supplementary file 2 [file e-65-0o855-Isup2.hkl]

#
# h,k,l, Fc-squared, Fo-squared, sigma(Fo-squared) and status flag
#
data_I
_shelx_title ' rach2 in P2(1)/c'
_shelx_refln_list_code          4
_shelx_F_calc_maximum      225.74
_exptl_crystal_F_000       840.00
_reflns_d_resolution_high  0.7570
 
loop_
 _symmetry_equiv_pos_as_xyz
 'x, y, z'
 '-x, y+1/2, -z+1/2'
 '-x, -y, -z'
 'x, -y-1/2, z-1/2'
 
_cell_length_a     9.3390
_cell_length_b     9.7132
_cell_length_c    19.1353
_cell_angle_alpha  90.000
_cell_angle_beta   97.059
_cell_angle_gamma  90.000
 
_shelx_F_squared_multiplier     1.000
 
loop_
 _refln_index_h
 _refln_index_k
 _refln_index_l
 _refln_F_squared_calc
 _refln_F_squared_meas
 _refln_F_squared_sigma
 _refln_observed_status
   1   0   0      114.00       96.84      4.50 o
   2   0   0     1535.02     1576.90     99.52 o
   3   0   0      629.17      584.53     12.50 o
   4   0   0      630.37      650.08     14.63 o
   5   0   0     5543.97     5265.88     80.17 o
   6   0   0        5.80       21.39     15.85 o
   7   0   0    12207.31    11277.81    262.50 o
   8   0   0      570.93      524.01     24.79 o
   9   0   0     4647.36     4408.12    406.27 o
  10   0   0      330.81      294.26     30.11 o
  11   0   0       29.03        5.49     32.48 o
  12   0   0      750.26      711.10     40.65 o
   1   1   0     3769.78     3825.56    111.74 o
   2   1   0       53.56       97.76     12.13 o
   3   1   0    17615.29    27656.97   4003.77 o
   4   1   0     4557.90     4509.66     55.09 o
   5   1   0      213.96      215.28     11.46 o
   6   1   0      460.22      451.12     23.51 o
   7   1   0       14.47       10.27     15.37 o
   8   1   0      233.28      217.96     25.65 o
   9   1   0      414.88      393.33     19.96 o
  10   1   0      619.61      617.51     23.31 o
  11   1   0     1147.92     1076.92     35.64 o
  12   1   0      109.79       90.01     25.23 o
   0   2   0     3398.52     3643.74    104.87 o
   1   2   0        3.92       13.03      5.08 o
   2   2   0    16084.89    17798.61     42.62 o
   3   2   0     2689.14     2808.57    117.06 o
   4   2   0     1641.77     1786.46    166.64 o
   5   2   0    14276.01    19018.41   2208.27 o
   6   2   0      614.12      661.88     40.09 o
   7   2   0     4013.51     3955.94    157.50 o
   8   2   0      411.97      413.60     25.71 o
   9   2   0     1516.45     1547.30     54.80 o
  10   2   0      739.21      727.28     23.58 o
  11   2   0      314.87      344.46     43.14 o
  12   2   0     1014.87     1021.00     34.91 o
   1   3   0    16224.03    18054.25    128.65 o
   2   3   0     3167.04     3226.25     30.26 o
   3   3   0      868.99      908.88     41.85 o
   4   3   0     2148.74     2077.49     73.65 o
   5   3   0     3077.00     3829.70    141.10 o
   6   3   0       35.56      793.68    226.21 o
   7   3   0       29.32       96.28     37.16 o
   8   3   0     1778.38     2080.38     59.17 o
   9   3   0      948.13      969.27     24.81 o
  10   3   0      408.34      478.51     62.98 o
  11   3   0      784.89      894.50     87.28 o
   0   4   0      169.37      223.31     18.43 o
   1   4   0     3340.75     3658.05     64.90 o
   2   4   0     2069.80     2032.94     18.99 o
   3   4   0     2921.38     3021.20     95.48 o
   4   4   0     1875.04     1711.55     47.26 o
   5   4   0     2344.31     2168.77     61.21 o
   6   4   0     1830.54     2607.02    454.26 o
   7   4   0      341.20      537.63     47.70 o
   8   4   0      274.58      341.51     24.54 o
   9   4   0       76.43      230.29    104.22 o
  10   4   0     2917.62     3183.55    389.00 o
  11   4   0       31.23       60.53     39.75 o
   1   5   0     2739.89     4683.38    697.14 o
   2   5   0      709.53      875.37     88.48 o
   3   5   0     1882.66     2403.35    430.01 o
   4   5   0      401.15      448.99     17.67 o
   5   5   0      242.22      235.39     14.91 o
   6   5   0     8641.35     8687.81     92.16 o
   7   5   0       65.94       57.44     18.12 o
   8   5   0      988.22      978.40     27.87 o
   9   5   0      146.86      186.30     28.01 o
  10   5   0       33.00       47.00     30.84 o
  11   5   0       50.11       80.27     33.58 o
   0   6   0     3611.95    22781.92   1885.47 o
   1   6   0     3008.34     3752.06    163.20 o
   2   6   0       18.49     1763.23     81.07 o
   3   6   0        8.89      527.82    115.93 o
   4   6   0      102.21      244.48     13.63 o
   5   6   0     1671.80     1682.12     19.64 o
   6   6   0       95.46      102.68     17.85 o
   7   6   0     1474.54     1469.03     27.64 o
   8   6   0      172.61      184.70     25.35 o
   9   6   0      320.63      304.61     29.64 o
  10   6   0      114.79      139.41     32.12 o
   1   7   0     2690.92     2516.80     32.72 o
   2   7   0     1270.71     1286.96     24.55 o
   3   7   0     2953.73     3043.88     86.92 o
   4   7   0     3300.19     3379.41     93.40 o
   5   7   0       61.07       76.72     16.68 o
   6   7   0     2708.34     3109.25    102.64 o
   7   7   0        1.43     1761.25    583.89 o
   8   7   0      759.26     1006.08    164.76 o
   9   7   0       60.22      439.37    240.87 o
  10   7   0     1265.68     1410.32     55.63 o
   0   8   0     5158.50     4811.87     84.37 o
   1   8   0     6372.72     6467.74     70.91 o
   2   8   0      106.09      118.26     14.81 o
   3   8   0      162.02     1052.77     47.48 o
   4   8   0     1061.05     1097.85     52.89 o
   5   8   0      587.76      856.35     39.66 o
   6   8   0     1156.82     1285.35     74.42 o
   7   8   0      254.09     1109.30    104.86 o
   8   8   0       40.51      100.92     45.48 o
   9   8   0      244.01      208.44     43.13 o
   1   9   0     2200.56     2326.69     45.22 o
   2   9   0     2902.62     2987.26     86.17 o
   3   9   0     1829.15     3059.67    508.51 o
   4   9   0      605.54      613.97     37.12 o
   5   9   0      816.61     1652.01    409.44 o
   6   9   0     1390.04     1614.87     37.75 o
   7   9   0       53.92       51.36     32.64 o
   8   9   0     1630.53     1566.04     50.87 o
   0  10   0        5.86      376.26    219.88 o
   1  10   0        1.19       67.02     35.51 o
   2  10   0      202.68      188.97     29.24 o
   3  10   0      464.77      391.13     53.70 o
   4  10   0      651.93      691.12     27.95 o
   5  10   0      293.54      283.71     26.36 o
   6  10   0      124.58      326.57     74.91 o
   7  10   0        9.82       -9.80     36.16 o
   1  11   0      601.19      725.40     36.25 o
   2  11   0      721.46      688.39     45.02 o
   3  11   0      521.22      610.19     46.65 o
   4  11   0     1989.16     1793.95     80.78 o
   5  11   0      583.95      873.18     50.15 o
   6  11   0      121.76      132.75     48.66 o
   0  12   0     2849.33     2738.50    283.07 o
   1  12   0       81.55      252.69     44.15 o
   2  12   0      894.54      876.99     47.83 o
   3  12   0        9.00       26.01     30.51 o
   4  12   0       42.01       28.77     35.80 o
 -12   1   1      247.02      326.59     32.85 o
 -11   1   1       26.25       20.66     26.41 o
 -10   1   1      493.03      528.56     22.24 o
  -9   1   1      662.47      639.04     20.87 o
  -8   1   1     4208.94     4290.19     29.63 o
  -7   1   1     7847.91     7748.63    164.00 o
  -6   1   1     6849.07     6879.73    140.11 o
  -5   1   1      646.91      664.51     40.10 o
  -4   1   1      653.92      890.62    106.05 o
  -3   1   1     3830.20     5170.68    906.31 o
  -2   1   1    18299.45    21532.39    192.10 o
  -1   1   1     3466.87     3705.46    199.29 o
   0   1   1     2388.56     1589.40    165.79 o
   1   1   1    10323.70    11899.08    172.20 o
   2   1   1      524.82      530.15     17.34 o
   3   1   1       43.49       41.99      6.79 o
   4   1   1     6917.09     7174.64    162.40 o
   5   1   1      143.67      108.26     10.39 o
   6   1   1     9175.81     9302.64    113.61 o
   7   1   1     5239.86     5141.34    117.04 o
   8   1   1      292.91      262.12     17.43 o
   9   1   1     1535.56     1500.80     24.84 o
  10   1   1      141.08      137.32     21.69 o
  11   1   1      495.38      512.55     25.07 o
  12   1   1      124.33      104.60     30.40 o
 -12   2   1       12.60        1.52     29.78 o
 -11   2   1     1226.88     1331.61     38.67 o
 -10   2   1      125.43      126.24     30.31 o
  -9   2   1       43.77       43.30     27.94 o
  -8   2   1        6.51        9.88     23.27 o
  -7   2   1      103.73      108.15     23.91 o
  -6   2   1     1594.56     2110.46    287.02 o
  -5   2   1      415.38      681.33     91.73 o
  -4   2   1     9893.60    12633.07   1334.70 o
  -3   2   1      570.56      611.14      9.95 o
  -2   2   1      135.87      136.62      8.05 o
  -1   2   1      233.87      245.21      9.05 o
   0   2   1    12041.71    13499.74     78.50 o
   1   2   1    19164.95    22255.24    165.67 o
   2   2   1     5384.16     6086.22    122.92 o
   3   2   1    13007.06    14069.21    453.14 o
   4   2   1     1161.83     1194.29     24.69 o
   5   2   1      339.57      333.13     22.04 o
   6   2   1      897.43      937.43     34.74 o
   7   2   1     1644.58     1698.58     64.96 o
   8   2   1      910.05      867.30     19.78 o
   9   2   1       76.82      184.90     42.32 o
  10   2   1     1911.13     1896.74     63.48 o
  11   2   1       41.08       60.01     23.39 o
  12   2   1      105.93      163.80     31.36 o
 -11   3   1      179.05      208.44     37.55 o
 -10   3   1      915.41     1384.15     75.21 o
  -9   3   1       14.13       46.49     21.51 o
  -8   3   1      896.34      817.00     36.80 o
  -7   3   1      495.78      569.29     16.34 o
  -6   3   1     1465.36     2303.20     95.18 o
  -5   3   1     5631.35     6701.64    343.10 o
  -4   3   1      119.81       88.50     10.08 o
  -3   3   1     7800.44     7912.08     45.60 o
  -2   3   1      221.53      250.33     13.55 o
  -1   3   1    13654.74    15193.81     77.57 o
   0   3   1     1294.27     1342.62     20.06 o
   1   3   1     7714.56     8226.59     90.40 o
   2   3   1     7939.88     7839.81     83.59 o
   3   3   1      197.96      194.23     14.77 o
   4   3   1    10435.84    10993.84    202.30 o
   5   3   1      485.67      497.44     47.39 o
   6   3   1      991.12      957.99     26.96 o
   7   3   1      201.99      175.78     12.76 o
   8   3   1     1237.23     1297.96     34.19 o
   9   3   1     2156.54     2170.97     64.09 o
  10   3   1       33.88       43.64     35.14 o
  11   3   1     2135.02     2330.79     50.37 o
 -11   4   1      348.49      513.23     77.57 o
 -10   4   1       29.63       53.70     35.49 o
  -9   4   1     2169.54     2613.11    260.93 o
  -8   4   1     1282.62     1429.34     59.67 o
  -7   4   1      970.26      917.19     30.78 o
  -6   4   1     3058.80     4293.80    500.97 o
  -5   4   1       28.37     3205.94    171.24 o
  -4   4   1      985.53     3897.44   1041.68 o
  -3   4   1     1377.43     1505.20     27.83 o
  -2   4   1     8079.81     9120.42    570.88 o
  -1   4   1     2212.45     2621.80    200.84 o
   0   4   1      869.31      830.49     14.75 o
   1   4   1     4061.64     4193.09     71.28 o
   2   4   1      139.99      166.02      9.16 o
   3   4   1      654.69      662.51      8.84 o
   4   4   1     1004.93      956.98     14.11 o
   5   4   1     7030.33     7108.47    101.36 o
   6   4   1      737.29      817.62     83.55 o
   7   4   1     1691.48     1668.88     45.00 o
   8   4   1     1282.11     1334.69    114.17 o
   9   4   1       68.79       68.39     31.71 o
  10   4   1      150.37      165.74     35.94 o
  11   4   1      241.86      251.60     40.48 o
 -11   5   1       94.71      135.52     33.96 o
 -10   5   1      232.01      253.71     32.57 o
  -9   5   1      118.07      175.22     38.80 o
  -8   5   1     1776.72     1696.95     37.57 o
  -7   5   1      579.21      615.72     46.16 o
  -6   5   1      516.98      584.12     23.85 o
  -5   5   1      417.65      721.61    128.91 o
  -4   5   1     2541.75     2581.54     59.37 o
  -3   5   1     3743.07     4179.43    315.30 o
  -2   5   1      418.52     4133.86   1446.25 o
  -1   5   1     3760.53     4064.62     84.60 o
   0   5   1       80.11      110.54      9.40 o
   1   5   1     1643.51     3038.59    417.80 o
   2   5   1       90.51      335.63    104.36 o
   3   5   1        0.91       15.14     18.90 o
   4   5   1     2654.15     2623.35     42.57 o
   5   5   1     1198.08     1104.37     25.57 o
   6   5   1     5719.67     5470.53     45.96 o
   7   5   1      580.83      539.01     24.01 o
   8   5   1       11.56       19.52     30.44 o
   9   5   1       18.24       30.68     33.73 o
  10   5   1       45.51       43.51     36.55 o
  11   5   1      948.05     1064.72    144.85 o
 -10   6   1      568.04      596.64     47.42 o
  -9   6   1     1411.38     1376.57     69.37 o
  -8   6   1      113.50       76.59     31.18 o
  -7   6   1     3437.88     3387.13     31.66 o
  -6   6   1      122.42      131.27     18.04 o
  -5   6   1     1721.74     2014.96    141.83 o
  -4   6   1      593.42      672.75     20.03 o
  -3   6   1     1363.13     1251.81     31.96 o
  -2   6   1     6687.83     6842.07    108.90 o
  -1   6   1     2706.72     4099.30    375.53 o
   0   6   1    26265.54    29908.34    168.86 o
   1   6   1      512.96     1881.08    387.00 o
   2   6   1     3329.22     3363.41     67.92 o
   3   6   1     4601.59     4610.28     57.11 o
   4   6   1     1366.87     1408.00     54.52 o
   5   6   1       34.06       41.85     14.43 o
   6   6   1      485.52      462.90     21.70 o
   7   6   1     6895.08     6908.28    102.66 o
   8   6   1      192.46      221.58     26.56 o
   9   6   1     1495.20     1618.34     36.57 o
  10   6   1      900.08      919.36     44.56 o
 -10   7   1        0.54       22.43     40.82 o
  -9   7   1      226.81      505.79    178.33 o
  -8   7   1        1.54       54.35     32.88 o
  -7   7   1      160.21      197.14     21.86 o
  -6   7   1      735.98     1372.33    274.11 o
  -5   7   1      571.60      566.90     17.73 o
  -4   7   1     1324.01     2543.78    321.91 o
  -3   7   1      312.40     1725.54    485.73 o
  -2   7   1     1055.94     1111.05     47.63 o
  -1   7   1       89.00      499.13     96.22 o
   0   7   1       22.77     1007.41    292.69 o
   1   7   1     2100.99     2284.09     41.64 o
   2   7   1        4.63      585.53    131.12 o
   3   7   1      450.03      570.37     15.49 o
   4   7   1      248.84      280.24     15.66 o
   5   7   1      110.02      283.53     22.37 o
   6   7   1       38.73       66.24     57.56 o
   7   7   1       31.41       65.85     32.81 o
   8   7   1        5.00       20.52     59.21 o
   9   7   1      260.40      376.01     79.48 o
  10   7   1       20.98       44.79     44.13 o
  -9   8   1      669.13      700.11     47.32 o
  -8   8   1      131.30      824.38    414.88 o
  -7   8   1      826.45      942.86     34.10 o
  -6   8   1     1071.87     2340.66    114.69 o
  -5   8   1     1369.19     1559.55     53.20 o
  -4   8   1     2042.38     2388.68     82.46 o
  -3   8   1      431.57      498.99     18.32 o
  -2   8   1     4816.08     4866.48     75.62 o
  -1   8   1     1233.03     1683.16    210.79 o
   0   8   1     1414.31     1542.11     38.27 o
   1   8   1     1234.00     1278.74     25.26 o
   2   8   1      283.39      289.04     18.78 o
   3   8   1     4227.89     4246.96     78.08 o
   4   8   1      181.64      208.09     31.62 o
   5   8   1     1805.93     1947.78     49.44 o
   6   8   1      569.06      955.75     39.66 o
   7   8   1     1570.72     1911.15     78.83 o
   8   8   1      927.53      970.32     43.49 o
   9   8   1      214.80      327.43    104.76 o
  -8   9   1      325.22      361.82     60.06 o
  -7   9   1        3.22      -12.00     31.02 o
  -6   9   1     1512.90     1964.94     39.69 o
  -5   9   1     1005.25     1166.91     49.47 o
  -4   9   1      116.81      452.23    128.79 o
  -3   9   1     1307.50     1485.54     40.79 o
  -2   9   1      712.36      707.06     32.77 o
  -1   9   1      187.54      419.12     50.94 o
   0   9   1      178.94      210.17     26.00 o
   1   9   1       70.19       41.99     22.51 o
   2   9   1      963.90     1029.64     66.10 o
   3   9   1      495.46      956.45    214.21 o
   4   9   1       30.49       75.63     24.06 o
   5   9   1      642.71      985.45     92.78 o
   6   9   1      223.56      836.89     93.32 o
   7   9   1        2.54        4.66     33.23 o
   8   9   1        1.35       41.33     40.88 o
  -7  10   1       44.86       55.60     35.04 o
  -6  10   1     1675.85     1887.35     47.46 o
  -5  10   1      778.62     1281.71    297.04 o
  -4  10   1     1547.04     2267.09     68.90 o
  -3  10   1     1088.15     1450.80     63.65 o
  -2  10   1     2071.02     2078.17     81.19 o
  -1  10   1       54.18      477.10    227.93 o
   0  10   1      260.87      218.07     32.16 o
   1  10   1     5027.67     4861.62    150.14 o
   2  10   1      100.27     1335.55    739.16 o
   3  10   1      884.55     1482.70     47.84 o
   4  10   1      258.56      633.16    188.73 o
   5  10   1     1729.22     1803.56     89.39 o
   6  10   1        7.80      236.02     45.58 o
   7  10   1      214.89      173.72     36.45 o
  -6  11   1     2055.84     2009.60     75.29 o
  -5  11   1     1471.66     1504.11    141.75 o
  -4  11   1        1.05       14.80     32.09 o
  -3  11   1      451.42      506.46     35.57 o
  -2  11   1      511.55      721.49     36.55 o
  -1  11   1       11.40       37.74     39.14 o
   0  11   1       99.87       95.32     39.65 o
   1  11   1      979.11     1076.81     39.20 o
   2  11   1      875.53     1011.70     45.53 o
   3  11   1       10.00       58.84     40.65 o
   4  11   1      642.21      619.29     35.33 o
   5  11   1      556.44      794.82     62.19 o
   6  11   1       14.95       14.62     45.63 o
  -4  12   1     1227.82     1327.52     50.72 o
  -3  12   1       93.31       76.29     46.43 o
  -2  12   1        7.10       89.34     33.59 o
  -1  12   1        1.26       15.05     30.77 o
   0  12   1       31.61       50.08     30.73 o
   1  12   1       18.51       11.35     30.82 o
   2  12   1      360.12      425.37     32.77 o
   3  12   1     1817.12     2110.01     62.63 o
   4  12   1      382.25      422.92     49.77 o
 -12   0   2      627.88      536.85     37.93 o
 -11   0   2      545.57      561.62     35.78 o
 -10   0   2     1141.38     1126.41     62.37 o
  -9   0   2     2018.48     1955.19    101.38 o
  -8   0   2     5553.26     5118.20     42.96 o
  -7   0   2      339.48      319.28     23.58 o
  -6   0   2      252.51      182.78     16.81 o
  -5   0   2     5565.47     5730.99     59.96 o
  -4   0   2      299.61      428.19     13.58 o
  -3   0   2    33592.87    40284.48    168.44 o
  -2   0   2    50960.43    61562.96   3546.30 o
   0   0   2     3445.43     1474.21    207.02 o
   1   0   2      751.98      881.03     21.37 o
   2   0   2     2174.23     2440.84     45.60 o
   3   0   2    14214.90    14695.75    206.24 o
   4   0   2     2664.33     2454.43     22.36 o
   5   0   2       31.25       58.38     14.75 o
   6   0   2     6848.70     6277.45     58.46 o
   7   0   2      317.95      263.32     20.88 o
   8   0   2      133.91      125.24     22.83 o
   9   0   2       14.25      -10.81     25.98 o
  10   0   2     1314.21     1307.12     46.37 o
  11   0   2      766.26      796.03     37.80 o
  12   0   2       14.74       40.33     37.95 o
 -12   1   2      323.36      302.52     29.87 o
 -11   1   2      466.50      522.36     41.99 o
 -10   1   2      114.07      103.38     20.74 o
  -9   1   2      243.03     2305.66    751.50 o
  -8   1   2      287.36      234.21     16.02 o
  -7   1   2      349.08      307.21     16.19 o
  -6   1   2      459.69      390.47      8.68 o
  -5   1   2    10284.58    11173.21    247.41 o
  -4   1   2     1119.78     1055.43     14.53 o
  -3   1   2      130.17      197.70     33.88 o
  -2   1   2    13666.90    16101.78    186.31 o
  -1   1   2       96.24       97.85      4.37 o
   0   1   2      540.52      554.65     57.77 o
   1   1   2     6289.32     7045.90     46.43 o
   2   1   2     1522.03     1609.81     17.76 o
   3   1   2      276.92      212.65      4.95 o
   4   1   2      163.89      149.66      4.78 o
   5   1   2      153.75      116.71     10.86 o
   6   1   2     3871.19     3652.37     46.33 o
   7   1   2       77.22       70.00     14.71 o
   8   1   2        2.99       -3.54     15.94 o
   9   1   2      431.07      390.90     20.54 o
  10   1   2      286.04      290.94     22.67 o
  11   1   2       23.62       22.86     23.32 o
  12   1   2      218.31      206.83     32.25 o
 -12   2   2        1.04      -15.71     36.86 o
 -11   2   2      210.19      438.02     75.21 o
 -10   2   2     1448.89     1405.13     55.53 o
  -9   2   2      709.89     1021.95     55.66 o
  -8   2   2     2719.75     2497.05     44.29 o
  -7   2   2     2251.17     3408.20     82.33 o
  -6   2   2     4035.87     4990.95    679.90 o
  -5   2   2      920.31     1156.53    198.47 o
  -4   2   2    15130.82    16231.64    273.31 o
  -3   2   2     5391.89     5660.58    135.43 o
  -2   2   2     3469.82     3881.13     67.26 o
  -1   2   2     2679.84     2852.89     41.97 o
   0   2   2      540.65      550.15      5.27 o
   1   2   2    17058.45    19281.97    152.75 o
   2   2   2    11518.06    12876.56     81.10 o
   3   2   2      618.61      518.70     24.67 o
   4   2   2     4918.11     4985.99    124.43 o
   5   2   2     3981.33     3864.12     21.90 o
   6   2   2     2452.18     2300.02     32.13 o
   7   2   2      582.03      545.85     35.38 o
   8   2   2     3467.85     3370.44     64.47 o
   9   2   2      351.29      324.64     20.05 o
  10   2   2      957.03     1006.79     25.40 o
  11   2   2      336.96      340.82     31.10 o
 -11   3   2       36.33      160.71    111.87 o
 -10   3   2     1904.97     1860.17     69.35 o
  -9   3   2      225.48      238.53     27.16 o
  -8   3   2        2.95      494.58     30.11 o
  -7   3   2      184.05     1381.05     43.42 o
  -6   3   2     1298.52     5995.96    859.67 o
  -5   3   2     3300.18     3426.28     66.46 o
  -4   3   2      116.24      129.83     11.61 o
  -3   3   2     1417.42     1313.05     34.97 o
  -2   3   2     2093.24     2137.77     58.44 o
  -1   3   2     4952.37     5109.69     21.88 o
   0   3   2      134.78      151.93      4.70 o
   1   3   2     4250.81     4459.52     38.94 o
   2   3   2     4914.13     5193.54     87.60 o
   3   3   2       40.41       78.35      5.45 o
   4   3   2     4737.86     4705.82     71.20 o
   5   3   2       40.93       29.39      6.91 o
   6   3   2      199.86      171.43     18.01 o
   7   3   2       25.65       17.84     14.39 o
   8   3   2      240.80      273.64     24.20 o
   9   3   2      251.21      287.51     26.07 o
  10   3   2      217.37      213.57     35.97 o
  11   3   2      746.82      820.13     43.96 o
 -11   4   2     2518.04     3206.49    540.63 o
 -10   4   2       37.12      274.39    170.34 o
  -9   4   2     1670.72     2147.17    433.79 o
  -8   4   2      802.55      839.26     43.15 o
  -7   4   2       14.67      201.91     33.87 o
  -6   4   2     3508.99     3754.89    103.98 o
  -5   4   2     3891.90     4268.83    119.13 o
  -4   4   2     4510.90     5914.27    828.67 o
  -3   4   2     1610.37     1689.57     22.27 o
  -2   4   2     2943.65     3114.03     38.69 o
  -1   4   2     3327.41     3790.81    143.51 o
   0   4   2      740.35      782.10     19.15 o
   1   4   2    14311.19    16361.82    274.54 o
   2   4   2     8610.57     8998.13    135.75 o
   3   4   2     8658.12     8941.57     89.28 o
   4   4   2      911.31      737.06     10.09 o
   5   4   2     1450.23     1486.81     41.57 o
   6   4   2       61.27       42.58      8.31 o
   7   4   2     2047.05     2091.66    100.82 o
   8   4   2     1913.83     1805.39     38.51 o
   9   4   2      297.50      304.96     33.79 o
  10   4   2      928.85     1014.24     42.91 o
  11   4   2      741.42      785.49     46.26 o
 -11   5   2        4.72      -37.87     33.17 o
 -10   5   2      149.27      221.19     31.00 o
  -9   5   2     3867.94     3713.46     50.74 o
  -8   5   2      342.65      363.25     26.12 o
  -7   5   2     2707.68     2640.68     42.01 o
  -6   5   2      968.20      953.74     20.93 o
  -5   5   2     2414.23     2470.62     32.71 o
  -4   5   2      607.41     1680.81    105.76 o
  -3   5   2     6182.32     6832.50     68.80 o
  -2   5   2     7037.25     7125.14     78.11 o
  -1   5   2      325.36     1252.05    253.41 o
   0   5   2    10002.04    10759.66    122.17 o
   1   5   2     1892.15     2610.46    208.98 o
   2   5   2     2406.86     2437.42     47.84 o
   3   5   2      342.75      378.44     10.16 o
   4   5   2     3776.41     3738.30     80.40 o
   5   5   2     9051.31     9425.20    163.87 o
   6   5   2       68.10      256.01    136.28 o
   7   5   2     4529.00     4529.72    101.28 o
   8   5   2        6.96        6.67     31.08 o
   9   5   2      964.45      977.48     63.90 o
  10   5   2       16.59        8.29     39.49 o
  11   5   2      135.22       97.83     42.25 o
 -10   6   2      130.84      133.92     31.89 o
  -9   6   2      499.42      518.43     30.67 o
  -8   6   2      501.77      485.26     37.80 o
  -7   6   2      199.42      185.11     26.77 o
  -6   6   2      164.31      173.65     20.67 o
  -5   6   2       41.22       46.00     23.19 o
  -4   6   2     2957.36     2952.86    109.67 o
  -3   6   2      178.14      805.18     42.61 o
  -2   6   2     1700.45     6115.18   1494.63 o
  -1   6   2     2102.37     3591.19    207.44 o
   0   6   2      588.54    14591.39    446.12 o
   1   6   2       46.41      629.85    155.30 o
   2   6   2       24.65      537.31    181.40 o
   3   6   2     1167.56     1333.07    110.37 o
   4   6   2     2313.12     2402.50     65.48 o
   5   6   2      532.83      495.70     15.62 o
   6   6   2      893.04      903.36     24.11 o
   7   6   2      814.91      792.94     27.01 o
   8   6   2       15.60       12.50     25.11 o
   9   6   2       71.80       79.30     38.66 o
  10   6   2       24.71       17.51     41.43 o
 -10   7   2      238.59      399.21    113.21 o
  -9   7   2      983.08     1032.51     65.48 o
  -8   7   2      755.74      766.61     37.98 o
  -7   7   2     5882.42     5832.05     87.17 o
  -6   7   2     1457.93     1861.28     29.76 o
  -5   7   2     2930.02     3122.80     99.51 o
  -4   7   2     6157.84     6389.32    312.92 o
  -3   7   2      448.87      582.55     87.82 o
  -2   7   2     2472.90     2819.37    247.89 o
  -1   7   2     3661.38     3506.65     38.83 o
   0   7   2     9447.08     9921.87     96.91 o
   1   7   2      970.57     1115.20     75.23 o
   2   7   2     4600.65     4625.20     40.81 o
   3   7   2     1097.24     1122.34     22.27 o
   4   7   2      510.42      492.01     17.84 o
   5   7   2     1841.81     1875.35     46.48 o
   6   7   2       35.73       87.78     69.54 o
   7   7   2     4252.52     4265.78    191.12 o
   8   7   2      572.44      550.48     41.13 o
   9   7   2     2187.30     2310.72     52.79 o
  10   7   2      562.13      693.16     64.72 o
  -9   8   2        4.96       68.94     56.67 o
  -8   8   2        2.74     1081.73    597.62 o
  -7   8   2     1515.84     1464.01     43.98 o
  -6   8   2       69.22      511.11    107.08 o
  -5   8   2      721.75     1169.06    162.75 o
  -4   8   2     2563.51     2417.82    133.32 o
  -3   8   2     2721.14     2686.72     68.31 o
  -2   8   2       31.70     1012.42    313.59 o
  -1   8   2      677.76      786.44     31.87 o
   0   8   2     2278.95     2160.69     22.65 o
   1   8   2      111.05      142.84     15.76 o
   2   8   2      759.52      764.13     20.03 o
   3   8   2      798.17      833.90     20.83 o
   4   8   2       76.31      142.06     22.83 o
   5   8   2     1219.00     1216.42     38.99 o
   6   8   2       14.39      250.18     62.12 o
   7   8   2      961.86     1037.71     61.43 o
   8   8   2       19.89        7.80     38.99 o
   9   8   2       82.70       73.81     44.14 o
  -8   9   2      238.31      351.82     36.23 o
  -7   9   2       57.01       70.70     31.33 o
  -6   9   2      483.51     1456.16     47.95 o
  -5   9   2     2285.68     2443.76     79.74 o
  -4   9   2        6.86       22.93     27.86 o
  -3   9   2     3806.37     4034.58     48.84 o
  -2   9   2      836.29      854.30     35.89 o
  -1   9   2       40.84       45.22     20.32 o
   0   9   2     1503.39     1401.52     24.03 o
   1   9   2      332.99      491.21    109.75 o
   2   9   2      877.66     1615.44    355.15 o
   3   9   2       18.32      597.06    215.80 o
   4   9   2     3266.44     3396.35     32.66 o
   5   9   2     2155.50     2248.04    103.97 o
   6   9   2      260.21      483.48    155.31 o
   7   9   2      360.21      457.68     37.05 o
   8   9   2      461.47      525.37     45.76 o
  -7  10   2      114.22      155.59     35.85 o
  -6  10   2      779.38      895.21     70.14 o
  -5  10   2       15.63       13.85     24.42 o
  -4  10   2       64.62       35.36     30.48 o
  -3  10   2       33.16       32.39     47.57 o
  -2  10   2       13.63       53.88     32.01 o
  -1  10   2       28.57       20.85     33.92 o
   0  10   2      642.19      557.40     63.72 o
   1  10   2     1214.87     1171.85    109.61 o
   2  10   2      135.39      190.20     55.61 o
   3  10   2      558.23      489.67     34.57 o
   4  10   2       86.81       79.34     33.26 o
   5  10   2        5.35        4.87     25.00 o
   6  10   2       18.75       -2.65     35.90 o
   7  10   2      475.64      463.16     37.89 o
  -6  11   2       55.62       94.17     47.39 o
  -5  11   2     2064.81     1919.02     57.13 o
  -4  11   2        2.89      156.56     33.24 o
  -3  11   2      723.76      800.80     40.31 o
  -2  11   2       30.14      120.57     33.68 o
  -1  11   2      486.36      517.31     57.40 o
   0  11   2       21.66       21.47     27.51 o
   1  11   2     1070.35     1175.26     44.38 o
   2  11   2     1430.61     1528.96     50.23 o
   3  11   2      397.32      451.14     38.82 o
   4  11   2      650.70      666.31     55.30 o
   5  11   2      104.43      154.65     47.38 o
   6  11   2       76.04      105.46     37.98 o
  -4  12   2        9.32      -12.06     35.90 o
  -3  12   2      373.88      365.00     32.18 o
  -2  12   2        4.17       73.11     42.87 o
  -1  12   2      844.02      913.66     44.59 o
   0  12   2      461.07      723.91    110.05 o
   1  12   2      873.38     1003.02     47.15 o
   2  12   2      182.21      236.38     54.48 o
   3  12   2       43.31        5.46     35.64 o
   4  12   2       10.18       13.48     34.24 o
 -12   1   3      234.37      266.98     25.10 o
 -11   1   3      665.88      731.99     54.79 o
 -10   1   3       65.20       41.69     28.15 o
  -9   1   3     6271.01     6014.38    104.96 o
  -8   1   3       22.07       26.35     21.67 o
  -7   1   3     3972.27     3856.43     84.77 o
  -6   1   3      479.29      538.90     24.30 o
  -5   1   3      994.38      847.15     28.44 o
  -4   1   3     9300.56     9676.17    133.26 o
  -3   1   3     3670.47     4190.97    102.17 o
  -2   1   3    16896.46    19101.82    179.51 o
  -1   1   3     1471.12     1508.41     24.42 o
   0   1   3     5243.59     5816.72     56.67 o
   1   1   3     1378.47     1477.73     23.03 o
   2   1   3    16151.19    18410.72    134.92 o
   3   1   3    11233.54    12248.77     44.74 o
   4   1   3      478.70      557.53      7.37 o
   5   1   3     9696.09     9422.29     95.07 o
   6   1   3     1420.29     1307.55     17.85 o
   7   1   3     6581.81     6378.76     57.10 o
   8   1   3      302.10      309.74     17.90 o
   9   1   3     1381.75     1304.30     26.85 o
  10   1   3      865.13      757.91     24.13 o
  11   1   3      147.58      115.33     24.02 o
 -12   2   3      971.83     1013.61     47.22 o
 -11   2   3      705.19      704.76     28.51 o
 -10   2   3       38.67     2462.76    769.06 o
  -9   2   3      924.40     1223.44    131.15 o
  -8   2   3       18.37      251.26     83.95 o
  -7   2   3     1602.82     2476.04    112.39 o
  -6   2   3      347.42      432.96     58.98 o
  -5   2   3     5221.88     6846.53    869.53 o
  -4   2   3     2816.63     3127.28     76.14 o
  -3   2   3     1573.29     1712.35     55.81 o
  -2   2   3     4370.58     4365.47     74.43 o
  -1   2   3     7830.32     8795.41     33.04 o
   0   2   3     1703.67     1830.81     15.56 o
   1   2   3    11316.23    12790.96     99.44 o
   2   2   3    27800.68    31575.72    148.93 o
   3   2   3      515.13      516.02      6.70 o
   4   2   3       65.49       41.94      5.67 o
   5   2   3     1817.35     1676.80     13.63 o
   6   2   3      598.67      509.83     24.32 o
   7   2   3      733.08      740.57     18.12 o
   8   2   3      410.06      377.83     18.05 o
   9   2   3      355.70      358.01     20.33 o
  10   2   3        2.18       18.92     21.23 o
  11   2   3      476.53      473.89     31.86 o
 -11   3   3     1265.21     1648.85    319.14 o
 -10   3   3      264.99      332.70     28.34 o
  -9   3   3       80.52       74.90     21.29 o
  -8   3   3      851.99      951.28     26.63 o
  -7   3   3     1636.21     1777.84     37.21 o
  -6   3   3     7453.96     8680.46     41.79 o
  -5   3   3       24.62      598.10    186.63 o
  -4   3   3     2975.56     2985.07     88.95 o
  -3   3   3     1770.89     1688.85     32.81 o
  -2   3   3     1612.29     1507.88     15.80 o
  -1   3   3     1684.34     1742.24     17.05 o
   0   3   3     2973.91     2932.18     50.07 o
   1   3   3    13815.20    14930.93    110.49 o
   2   3   3     4873.47     5271.64     52.62 o
   3   3   3     6469.19     6338.20     54.69 o
   4   3   3      707.00      649.14      9.59 o
   5   3   3      724.87      650.17     10.31 o
   6   3   3      216.18      173.38      7.14 o
   7   3   3     1977.55     1822.29     65.14 o
   8   3   3     6543.58     6452.71     83.64 o
   9   3   3      133.23      128.50     24.58 o
  10   3   3      788.47      815.91     39.49 o
  11   3   3        1.70       -8.58     39.13 o
 -11   4   3      778.06     1010.72    143.33 o
 -10   4   3     2624.04     5150.65    822.21 o
  -9   4   3      686.56      794.25    150.02 o
  -8   4   3      507.45      453.88     47.54 o
  -7   4   3      479.14      845.03    128.44 o
  -6   4   3     1071.05     1090.64     15.31 o
  -5   4   3      806.82     4703.86     92.47 o
  -4   4   3     4118.03     3894.88     41.10 o
  -3   4   3     8059.16     7934.85    145.70 o
  -2   4   3      314.23      240.18      9.39 o
  -1   4   3     1821.93     1816.23     15.04 o
   0   4   3     2067.66     2158.76     41.70 o
   1   4   3       65.66       89.58      5.55 o
   2   4   3      484.02      431.78      9.42 o
   3   4   3     2990.34     2893.02     32.64 o
   4   4   3     8564.32     8849.23     49.07 o
   5   4   3      608.00      595.74     11.53 o
   6   4   3      793.18      731.00     12.14 o
   7   4   3       70.76       74.05     16.03 o
   8   4   3     1404.58     1434.33     46.14 o
   9   4   3      186.07      179.76     35.04 o
  10   4   3      711.77      718.34     44.71 o
  11   4   3     1063.03     1166.91     56.32 o
 -11   5   3     1237.91     1856.12    185.81 o
 -10   5   3      123.53      145.49     30.38 o
  -9   5   3       13.99       28.44     27.27 o
  -8   5   3      405.77      391.13     30.02 o
  -7   5   3      217.62      264.06     14.85 o
  -6   5   3      125.86      291.84     51.52 o
  -5   5   3     3681.31     3644.09     43.05 o
  -4   5   3     3684.27     3905.35     77.14 o
  -3   5   3     1733.74     2188.26     66.96 o
  -2   5   3      992.80     1817.12    142.69 o
  -1   5   3     1835.95     1925.74     52.06 o
   0   5   3     6766.49     8078.13    154.80 o
   1   5   3     1431.64     1470.60     26.78 o
   2   5   3     1701.87     1880.80     81.80 o
   3   5   3     2379.12     2200.15     24.56 o
   4   5   3      891.75      852.08     31.80 o
   5   5   3     1212.52     1175.41     22.10 o
   6   5   3       27.38       34.48     25.77 o
   7   5   3        3.79       23.17     29.65 o
   8   5   3      770.31      800.23     36.33 o
   9   5   3      237.73      233.68     37.96 o
  10   5   3      752.37      764.36     44.10 o
  11   5   3        2.87      -25.53     42.34 o
 -10   6   3      746.56      775.84     45.33 o
  -9   6   3       54.41       47.96     35.77 o
  -8   6   3     4844.98     5100.65     92.91 o
  -7   6   3      198.68      227.76     32.71 o
  -6   6   3      571.68      628.79     16.09 o
  -5   6   3      280.20      322.96     17.02 o
  -4   6   3     1439.54     2552.24    524.47 o
  -3   6   3     4634.95     4276.83     52.58 o
  -2   6   3       16.29        9.08     19.55 o
  -1   6   3    10551.74    10435.03    129.84 o
   0   6   3     2010.25     2103.95     27.46 o
   1   6   3     7641.65     7445.56    131.97 o
   2   6   3     1158.14     1126.70     19.74 o
   3   6   3      523.88      602.42     22.78 o
   4   6   3     1046.40     1061.21     17.15 o
   5   6   3       85.96       72.23     13.40 o
   6   6   3     2868.24     2860.01     56.16 o
   7   6   3      258.06      258.69     33.42 o
   8   6   3      669.13      761.28     38.65 o
   9   6   3     1156.31     1197.27     46.39 o
  10   6   3      124.27       82.90     41.27 o
 -10   7   3        0.97       26.33     32.76 o
  -9   7   3      648.75      768.11     56.49 o
  -8   7   3      548.49      660.63    140.19 o
  -7   7   3      177.04      226.20     33.09 o
  -6   7   3        3.66      977.45    347.20 o
  -5   7   3      968.41     2389.54    584.85 o
  -4   7   3       31.17     4024.63   1298.87 o
  -3   7   3       17.36      158.99     56.35 o
  -2   7   3      244.51      250.44     30.77 o
  -1   7   3       19.64      674.34    207.52 o
   0   7   3     2060.87     2785.80    362.94 o
   1   7   3      180.94      257.04     21.41 o
   2   7   3      378.50      340.60     22.65 o
   3   7   3       49.51       47.74     15.07 o
   4   7   3       16.86        9.26     15.08 o
   5   7   3       38.89       41.65     19.17 o
   6   7   3      150.78      167.13     32.33 o
   7   7   3      241.89      261.56     34.33 o
   8   7   3        4.57       -3.76     37.48 o
   9   7   3       75.80       73.77     42.32 o
  -9   8   3      212.92      709.41    305.19 o
  -8   8   3     1112.12     1107.37     38.91 o
  -7   8   3      133.53      946.24     88.46 o
  -6   8   3     2013.51     2052.18     48.51 o
  -5   8   3      384.79      711.18     25.48 o
  -4   8   3     1183.25     1703.67    246.34 o
  -3   8   3     3149.58     3511.84    183.68 o
  -2   8   3       20.31       54.57     19.02 o
  -1   8   3     3332.17     3225.71     82.61 o
   0   8   3     1516.47     1492.30     40.67 o
   1   8   3     1955.88     1880.79     45.31 o
   2   8   3     2692.14     2653.90     47.82 o
   3   8   3       19.32        6.15     19.43 o
   4   8   3     1774.03     1748.36     36.01 o
   5   8   3        9.26      -12.62     25.25 o
   6   8   3     3539.04     3667.19     68.57 o
   7   8   3      628.22      751.35     42.22 o
   8   8   3      856.57      901.51     46.20 o
   9   8   3      648.07      656.20     48.03 o
  -8   9   3      291.94      246.40     39.52 o
  -7   9   3        1.34       15.39     32.14 o
  -6   9   3      710.23      950.39     35.68 o
  -5   9   3      604.19     1127.10     40.03 o
  -4   9   3      782.99      822.94     33.55 o
  -3   9   3      316.82      548.25     83.06 o
  -2   9   3       75.53      110.37     20.12 o
  -1   9   3      766.49      778.79     30.26 o
   0   9   3      101.32       97.37     19.81 o
   1   9   3       92.08      103.43     18.67 o
   2   9   3      465.81      522.58     49.41 o
   3   9   3      181.72      210.94     21.17 o
   4   9   3      149.83      137.85     20.81 o
   5   9   3       10.37        8.65     39.56 o
   6   9   3       17.67       45.76     37.52 o
   7   9   3      482.50      440.36     43.97 o
   8   9   3       31.42       70.23     44.02 o
  -7  10   3      306.10      518.45     69.34 o
  -6  10   3      431.96      473.58     36.19 o
  -5  10   3     2286.31     2297.38     65.69 o
  -4  10   3     1898.69     1916.07     66.74 o
  -3  10   3      737.68      750.53     71.65 o
  -2  10   3       82.36      111.79     64.60 o
  -1  10   3      827.87      692.97     30.12 o
   0  10   3       70.29      212.20     34.66 o
   1  10   3      679.95     1874.76    883.50 o
   2  10   3     1614.00     1699.58     48.59 o
   3  10   3     2101.07     2177.13     30.81 o
   4  10   3     2276.99     2231.51     31.59 o
   5  10   3       42.60       36.45     28.26 o
   6  10   3       36.12       42.40     41.54 o
   7  10   3       40.91       14.94     36.65 o
  -6  11   3      152.40      103.61     47.78 o
  -5  11   3        6.83       11.94     45.27 o
  -4  11   3       20.23       -8.77     32.12 o
  -3  11   3        4.91       60.24     33.58 o
  -2  11   3     1195.04     1226.02     61.93 o
  -1  11   3       88.79       84.75     31.38 o
   0  11   3     2071.21     1853.05     48.03 o
   1  11   3      156.62      157.26     39.24 o
   2  11   3        5.83       48.79     60.74 o
   3  11   3       64.84       45.42     36.30 o
   4  11   3        4.74        2.96     35.81 o
   5  11   3      817.85      914.47     58.03 o
  -4  12   3       61.30       -6.30     52.88 o
  -3  12   3       52.45       31.72     31.13 o
  -2  12   3      416.57      368.71     36.83 o
  -1  12   3      422.23      402.39     32.75 o
   0  12   3       72.59       79.82     31.36 o
   1  12   3       60.58       58.77     30.89 o
   2  12   3      919.84      944.56     42.70 o
   3  12   3       49.80       76.52     35.02 o
 -12   0   4     1413.04     1448.65     43.22 o
 -11   0   4     1135.03     1138.13     47.76 o
 -10   0   4     1668.90     1581.97     34.32 o
  -9   0   4     1337.46     1222.10     40.01 o
  -8   0   4     3286.24     3110.90     35.48 o
  -7   0   4       69.94       35.29     17.46 o
  -6   0   4      778.08      656.31     19.67 o
  -5   0   4    12443.82    12084.80    149.31 o
  -4   0   4    15687.81    17519.71    124.21 o
  -3   0   4    10467.96    11071.97     94.47 o
  -2   0   4     9027.84     9473.70    123.40 o
  -1   0   4     2842.74     2882.30     62.83 o
   0   0   4    27161.46    31141.52    216.04 o
   1   0   4    17014.63    19027.04    150.01 o
   2   0   4     9588.98    10229.35     76.02 o
   3   0   4     5840.14     6154.50     93.69 o
   4   0   4     6454.77     6563.46     91.33 o
   5   0   4     9567.04     9134.21     46.21 o
   6   0   4       48.91       59.87     18.16 o
   7   0   4     2441.75     2315.81     38.00 o
   8   0   4     1006.45      896.93     44.70 o
   9   0   4     3365.43     3127.56    140.85 o
  10   0   4      370.32      390.36     34.93 o
  11   0   4      202.35      212.27     36.88 o
 -12   1   4       39.52      316.64     35.04 o
 -11   1   4      442.98      430.49     23.63 o
 -10   1   4      513.71     1503.13    386.21 o
  -9   1   4       38.83       50.87     17.50 o
  -8   1   4     1085.18     1130.23     27.40 o
  -7   1   4      617.68      547.04     24.70 o
  -6   1   4     3148.64     3166.46     57.41 o
  -5   1   4       27.55       34.28      4.94 o
  -4   1   4      416.14      445.51     16.63 o
  -3   1   4     2079.51     2069.40      9.84 o
  -2   1   4     3793.02     4067.87     18.72 o
  -1   1   4     4721.19     5158.41     49.13 o
   0   1   4    13779.60    15692.06    139.70 o
   1   1   4       89.49      128.50      3.97 o
   2   1   4     3673.80     3713.46     29.86 o
   3   1   4       36.28       30.13      5.26 o
   4   1   4      659.99      550.67      8.23 o
   5   1   4     3023.29     2840.15     49.03 o
   6   1   4       75.85       56.68     12.76 o
   7   1   4       66.85       76.54     15.26 o
   8   1   4     1020.72      947.86     21.55 o
   9   1   4      513.23      456.65     21.32 o
  10   1   4        2.14        8.55     21.48 o
  11   1   4       80.94       60.90     24.76 o
 -12   2   4      414.81      509.94     49.02 o
 -11   2   4        2.44       14.32     21.58 o
 -10   2   4     4168.43     3953.91     53.10 o
  -9   2   4      829.04     1161.75     25.86 o
  -8   2   4      451.88     1162.33    253.66 o
  -7   2   4     6812.37     8238.77   1058.76 o
  -6   2   4        1.70       21.51     12.14 o
  -5   2   4     6101.61     6087.53     90.37 o
  -4   2   4     1601.58     1695.54     37.05 o
  -3   2   4     6102.13     6211.06     88.08 o
  -2   2   4     4128.65     4217.23     33.09 o
  -1   2   4     6135.16     6716.23     20.54 o
   0   2   4    24619.49    28068.17    217.49 o
   1   2   4     8750.53     9659.20     77.38 o
   2   2   4     1849.81     1900.52     19.56 o
   3   2   4      855.79      860.90      9.62 o
   4   2   4     3079.15     2794.94     27.15 o
   5   2   4     1123.47     1022.28     15.50 o
   6   2   4     3293.71     2981.15     28.43 o
   7   2   4     3989.92     3907.05     35.98 o
   8   2   4       71.32       55.90     17.17 o
   9   2   4     1146.02     1100.18     24.18 o
  10   2   4       18.25       23.54     22.15 o
  11   2   4      393.04      349.57     31.97 o
 -11   3   4      596.45      894.02     59.75 o
 -10   3   4      192.02      231.69     28.78 o
  -9   3   4        5.61       17.05     20.90 o
  -8   3   4      262.10      878.05     26.38 o
  -7   3   4      332.33     1355.91     71.69 o
  -6   3   4     2050.34     2411.77     42.41 o
  -5   3   4     1020.42     1126.46     45.72 o
  -4   3   4    14178.19    15726.65     66.04 o
  -3   3   4     3602.56     4092.40     23.56 o
  -2   3   4      199.45      253.74      8.57 o
  -1   3   4      153.61      143.75      7.48 o
   0   3   4      225.47      224.96      8.02 o
   1   3   4     7142.23     7493.19    104.44 o
   2   3   4     2205.28     2613.37     35.45 o
   3   3   4     6486.66     6563.91     63.87 o
   4   3   4      769.41      754.62     10.10 o
   5   3   4     1067.27     1034.80     11.88 o
   6   3   4      468.08      453.43     12.12 o
   7   3   4      216.39      175.08     17.49 o
   8   3   4      851.77      841.07     35.95 o
   9   3   4       85.51       65.05     32.25 o
  10   3   4     1332.45     1355.36     44.04 o
  11   3   4      423.42      417.72     41.28 o
 -11   4   4     1308.46     1528.15    312.05 o
 -10   4   4      759.31     1407.62     96.78 o
  -9   4   4       26.79       48.14     19.34 o
  -8   4   4       11.06       13.09     17.17 o
  -7   4   4     1814.70     2550.54     47.38 o
  -6   4   4       55.90      322.19     71.18 o
  -5   4   4     7358.10     7516.55     99.32 o
  -4   4   4       50.95       63.73     17.08 o
  -3   4   4     1606.85     1621.25     24.24 o
  -2   4   4       24.60       32.80     10.30 o
  -1   4   4      151.31      197.13      8.91 o
   0   4   4     6089.12     6406.76     55.67 o
   1   4   4       69.33       76.44      5.30 o
   2   4   4    13202.27    13781.26    147.05 o
   3   4   4      516.11      690.90     37.68 o
   4   4   4      259.53      160.80      9.65 o
   5   4   4      583.82      512.28     10.61 o
   6   4   4       33.96       26.71      9.13 o
   7   4   4       56.50       41.75     26.78 o
   8   4   4       32.12       14.05     30.57 o
   9   4   4      884.80      924.78     38.92 o
  10   4   4      119.81      125.14     39.26 o
  11   4   4     1503.93     1518.18     50.11 o
 -11   5   4      185.75      226.12     33.90 o
 -10   5   4     1172.04     1654.16     49.25 o
  -9   5   4     1105.50     1231.35     65.62 o
  -8   5   4      640.31      670.80     27.06 o
  -7   5   4      716.26      714.53     16.89 o
  -6   5   4     1675.52     1930.27    120.61 o
  -5   5   4     1494.25     1528.70     43.73 o
  -4   5   4     1915.06     1988.72     96.06 o
  -3   5   4     3085.05     2915.49     21.25 o
  -2   5   4     2398.38     2310.50     44.04 o
  -1   5   4     1938.23     1885.90     53.60 o
   0   5   4     5909.82     6565.58    152.40 o
   1   5   4     2596.88     2442.97     40.84 o
   2   5   4      224.39      318.72     17.29 o
   3   5   4     3105.54     3095.55     30.61 o
   4   5   4      552.06      563.84     12.19 o
   5   5   4     2548.40     2450.03     24.41 o
   6   5   4     3921.98     3861.66    178.85 o
   7   5   4      859.87      872.55     35.42 o
   8   5   4      925.09      934.80     43.49 o
   9   5   4      140.09      111.70     36.42 o
  10   5   4      436.25      393.51     43.63 o
 -10   6   4      405.33      466.23     49.38 o
  -9   6   4       21.48       15.18     29.12 o
  -8   6   4      284.86      605.01    241.04 o
  -7   6   4       77.23      115.85     23.33 o
  -6   6   4      414.52      396.49     23.85 o
  -5   6   4     2153.26     2056.12     47.91 o
  -4   6   4      117.18      199.10     41.57 o
  -3   6   4      160.31      144.99     21.65 o
  -2   6   4      129.59      105.56     16.57 o
  -1   6   4        1.25     1775.39    608.58 o
   0   6   4      169.20      341.42     80.07 o
   1   6   4       25.00      667.36    263.13 o
   2   6   4     2236.50     2210.19     18.40 o
   3   6   4      408.85      396.72     11.06 o
   4   6   4      227.09      169.09     14.97 o
   5   6   4      526.27      489.84     17.05 o
   6   6   4      158.15      142.09     30.63 o
   7   6   4        8.24      -21.06     30.29 o
   8   6   4        6.86       30.81     35.91 o
   9   6   4      393.97      448.85     40.82 o
  10   6   4      239.20      244.39     44.07 o
 -10   7   4      245.11      184.23     42.54 o
  -9   7   4     3135.00     3540.47     66.50 o
  -8   7   4     1828.44     2094.52     50.12 o
  -7   7   4     1187.91     1153.07     26.18 o
  -6   7   4     1523.96     1496.09     33.59 o
  -5   7   4      647.67      638.80     32.41 o
  -4   7   4      340.56      327.70     17.83 o
  -3   7   4      394.77      375.30     17.10 o
  -2   7   4     4843.29     4824.17     97.63 o
  -1   7   4     5315.07     5151.82     91.65 o
   0   7   4     1068.79     1167.28     71.03 o
   1   7   4     2520.49     2406.56     42.45 o
   2   7   4       19.29       13.58     15.10 o
   3   7   4      530.49      497.79     18.00 o
   4   7   4      163.53      161.63     16.50 o
   5   7   4     2468.74     2522.91     30.88 o
   6   7   4     2989.46     3126.37    119.67 o
   7   7   4      405.70      389.27     37.11 o
   8   7   4      686.37      636.28     43.38 o
   9   7   4        2.46       30.49     42.45 o
  -9   8   4        9.16       76.03     42.00 o
  -8   8   4     1751.48     1771.11     48.20 o
  -7   8   4       14.68       26.64     23.73 o
  -6   8   4      314.22      981.81    215.20 o
  -5   8   4      285.67      340.18     39.54 o
  -4   8   4      502.58      687.40    103.36 o
  -3   8   4       60.89      139.15     38.47 o
  -2   8   4       34.99       31.40     15.84 o
  -1   8   4       13.60        7.69     18.36 o
   0   8   4     1435.65     1416.96     21.95 o
   1   8   4      153.03      147.36     17.26 o
   2   8   4     3374.24     3358.10     85.20 o
   3   8   4       15.70       19.69     17.97 o
   4   8   4       73.52       54.62     18.71 o
   5   8   4       61.66       50.96     18.97 o
   6   8   4       35.81       25.55     34.68 o
   7   8   4      850.76      840.61     43.48 o
   8   8   4      285.79      276.32     56.59 o
   9   8   4      415.50      457.76     47.39 o
  -8   9   4      287.38      446.16     45.23 o
  -7   9   4        5.39       88.71     90.87 o
  -6   9   4     1701.61     1701.59     48.92 o
  -5   9   4      532.74      638.12     57.74 o
  -4   9   4     5297.17     5627.47     99.96 o
  -3   9   4     2078.53     2045.07     80.70 o
  -2   9   4       43.60       23.93     20.07 o
  -1   9   4      131.18      133.15     20.11 o
   0   9   4      333.66      330.53     23.53 o
   1   9   4     2954.30     2958.32    109.18 o
   2   9   4        3.11        1.67     19.93 o
   3   9   4     4543.50     4485.88     93.87 o
   4   9   4      933.11      963.32     34.24 o
   5   9   4      451.63      416.34     41.51 o
   6   9   4      386.08      379.16     40.54 o
   7   9   4       17.20      -11.54     41.69 o
   8   9   4      713.80      787.36     56.03 o
  -7  10   4      338.98      377.69     37.02 o
  -6  10   4      126.80      160.94     37.40 o
  -5  10   4       38.72       95.85     30.04 o
  -4  10   4        8.94       27.55     39.89 o
  -3  10   4      482.92      442.23     31.02 o
  -2  10   4      214.02      179.16     28.58 o
  -1  10   4      793.57      702.41     31.22 o
   0  10   4     1146.33     1133.73     50.08 o
   1  10   4      173.23      309.00     54.98 o
   2  10   4      335.93      325.44     26.74 o
   3  10   4        0.14       14.14     22.24 o
   4  10   4      358.91      338.88     24.59 o
   5  10   4        0.77      -25.91     33.03 o
   6  10   4      607.98      704.61     45.59 o
   7  10   4      190.59      203.81     43.96 o
  -6  11   4      419.05      373.82     48.29 o
  -5  11   4        2.66      -26.43     45.52 o
  -4  11   4     2029.17     2034.86     44.05 o
  -3  11   4       42.32       43.77     43.64 o
  -2  11   4      344.21      316.46     33.60 o
  -1  11   4      246.38      237.12     33.18 o
   0  11   4       15.87       30.54     31.07 o
   1  11   4     2061.92     1956.22     41.56 o
   2  11   4      105.47      106.87     48.19 o
   3  11   4      606.11      590.10     41.21 o
   4  11   4       40.23       50.32     35.47 o
   5  11   4      880.36     1755.85    738.37 o
  -4  12   4      665.92      569.15     33.63 o
  -3  12   4      352.80      399.54     49.38 o
  -2  12   4     1108.78     1069.49     50.18 o
  -1  12   4     1469.83     1449.90     42.97 o
   0  12   4      606.81      563.09     38.17 o
   1  12   4      211.78      178.14     36.87 o
   2  12   4       10.78        4.68     41.45 o
   3  12   4      187.73      104.84     41.99 o
 -12   1   5      494.37      422.62     39.17 o
 -11   1   5       65.53      102.55     31.84 o
 -10   1   5     2101.48     2086.34     31.47 o
  -9   1   5       96.51       81.90     25.13 o
  -8   1   5     2551.94     2410.33     28.93 o
  -7   1   5      257.58      277.79     15.49 o
  -6   1   5     7023.61     6538.10    130.48 o
  -5   1   5      933.32      896.17     34.44 o
  -4   1   5       45.52       51.57      5.43 o
  -3   1   5     9984.42    10371.89     30.94 o
  -2   1   5      221.88      221.38      6.52 o
  -1   1   5    17747.40    19143.20    120.40 o
   0   1   5      618.59      657.72      5.73 o
   1   1   5    14219.16    15751.88     88.38 o
   2   1   5     3431.37     3343.20     15.27 o
   3   1   5      223.96      204.44      6.64 o
   4   1   5     5243.59     5050.56     25.27 o
   5   1   5       37.26       41.56      7.69 o
   6   1   5     6456.73     6345.29     75.45 o
   7   1   5       14.29        7.46     14.87 o
   8   1   5     3888.67     3695.63     30.97 o
   9   1   5      528.53      501.58     22.21 o
  10   1   5       16.52        9.72     21.68 o
  11   1   5      358.03      363.46     26.41 o
 -12   2   5      207.53      335.11     35.95 o
 -11   2   5       94.99      419.63     32.39 o
 -10   2   5      287.24      347.19     22.97 o
  -9   2   5      575.82     1741.97    476.82 o
  -8   2   5     1471.73     3618.12    862.87 o
  -7   2   5        9.15       27.64     12.47 o
  -6   2   5      267.50      266.43     10.08 o
  -5   2   5       75.66       48.66      8.28 o
  -4   2   5      614.26      785.89     11.77 o
  -3   2   5     3858.37     3826.08     50.67 o
  -2   2   5     3193.86     3337.32     24.68 o
  -1   2   5     2265.84     2264.30     17.24 o
   0   2   5     2993.17     3045.21     29.28 o
   1   2   5     1055.61      978.87      8.89 o
   2   2   5     1210.70     1194.63      9.83 o
   3   2   5       87.48      124.24      6.92 o
   4   2   5      928.33      687.59      9.16 o
   5   2   5     2315.55     2330.28     21.97 o
   6   2   5      246.87      225.05      8.97 o
   7   2   5      782.04      754.83     18.49 o
   8   2   5      707.98      686.72     20.69 o
   9   2   5      400.89      381.03     21.62 o
  10   2   5      289.57      205.94     28.40 o
  11   2   5      631.81      557.43     33.78 o
 -11   3   5     1244.49     1216.45     56.52 o
 -10   3   5       98.69       62.55     24.24 o
  -9   3   5       32.09       30.36     20.79 o
  -8   3   5     1327.70     1558.06    202.98 o
  -7   3   5     1943.41     2582.07     70.74 o
  -6   3   5     1868.58     2043.64     37.71 o
  -5   3   5      454.80      428.69     27.25 o
  -4   3   5     9406.13     9643.45     57.62 o
  -3   3   5     1213.13     1045.60     14.34 o
  -2   3   5      403.55      340.38      9.41 o
  -1   3   5    11220.51    11885.05    125.90 o
   0   3   5     4139.19     4028.92     36.34 o
   1   3   5     1960.55     1969.51     28.46 o
   2   3   5      346.59      454.30     16.34 o
   3   3   5    19502.65    21178.99    227.16 o
   4   3   5     9529.40     9883.45     48.94 o
   5   3   5      507.20      437.28     10.44 o
   6   3   5     3299.63     3111.27     18.88 o
   7   3   5     3212.97     3102.16     51.68 o
   8   3   5      174.29      162.67     19.61 o
   9   3   5     1803.45     1760.55     43.84 o
  10   3   5      811.05      837.21     48.36 o
  11   3   5      735.98      784.47     94.35 o
 -11   4   5     1458.64     2824.81    321.02 o
 -10   4   5      114.21      123.82     29.44 o
  -9   4   5      403.59      345.15     41.98 o
  -8   4   5      108.34      133.51     18.00 o
  -7   4   5     3756.03     3611.59    148.96 o
  -6   4   5     1081.82     1314.11    109.34 o
  -5   4   5     1927.93     1781.22     19.71 o
  -4   4   5     1780.60     1634.83     62.14 o
  -3   4   5      450.88      562.13     12.75 o
  -2   4   5     1023.72      986.04     17.17 o
  -1   4   5       39.83       37.61      7.48 o
   0   4   5     5708.72     5644.73     50.41 o
   1   4   5     2660.59     2599.53     30.88 o
   2   4   5     2725.89     2514.55     58.97 o
   3   4   5     9164.19     9506.12     78.31 o
   4   4   5      872.35      849.37     14.58 o
   5   4   5       27.01       23.75      8.59 o
   6   4   5     1680.96     1644.64     19.10 o
   7   4   5     2961.85     3010.42     44.17 o
   8   4   5      133.80      133.05     31.07 o
   9   4   5     1232.80     1206.32     45.55 o
  10   4   5      692.76      748.57     43.03 o
  11   4   5       24.06       30.99     43.20 o
 -11   5   5      331.37      451.22     35.21 o
 -10   5   5      201.99      277.84     31.89 o
  -9   5   5       18.16       45.32     27.74 o
  -8   5   5       79.75      111.07     22.12 o
  -7   5   5       77.47       64.06     14.21 o
  -6   5   5     5550.06     5127.58     82.03 o
  -5   5   5     1843.37     1726.95     37.77 o
  -4   5   5     3508.87     3405.70     33.70 o
  -3   5   5      325.86      398.95     13.77 o
  -2   5   5        4.50       11.28     10.86 o
  -1   5   5       32.68       45.62      8.80 o
   0   5   5       44.66      145.03     36.85 o
   1   5   5     3774.29     3818.32     42.95 o
   2   5   5     4834.58     4352.45     66.17 o
   3   5   5      574.03      554.17     19.60 o
   4   5   5     1367.43     1306.44     18.29 o
   5   5   5      563.31      470.63     15.05 o
   6   5   5      144.21      170.52     28.51 o
   7   5   5        1.69       -0.80     29.20 o
   8   5   5     1058.16     1073.33     40.76 o
   9   5   5     1739.46     1795.82     77.98 o
  10   5   5      136.46      141.59     41.00 o
 -10   6   5      510.48      645.54    104.55 o
  -9   6   5     1901.09     1864.36    119.97 o
  -8   6   5      108.73       90.81     25.82 o
  -7   6   5     1306.60     1218.37     25.13 o
  -6   6   5      171.03      181.66     22.21 o
  -5   6   5      442.22      471.12     26.93 o
  -4   6   5     3530.66     3326.75     46.25 o
  -3   6   5      713.50      685.04     16.27 o
  -2   6   5    11776.00    12180.87    119.40 o
  -1   6   5       73.03       80.73     10.11 o
   0   6   5     4300.50     4236.79     76.69 o
   1   6   5       33.55       41.68     13.41 o
   2   6   5     2075.42     1912.42     47.54 o
   3   6   5     1562.25     1577.16     30.20 o
   4   6   5     1442.77     1412.63     20.60 o
   5   6   5     4180.35     4197.92     52.79 o
   6   6   5      394.11      299.68     31.12 o
   7   6   5     4036.58     4082.26     79.12 o
   8   6   5       78.98       63.62     37.24 o
   9   6   5      169.44      167.73     40.47 o
  10   6   5      121.78      112.86     44.08 o
 -10   7   5       49.29      109.63     50.28 o
  -9   7   5       77.03      432.64    243.38 o
  -8   7   5       16.78      275.90    143.70 o
  -7   7   5      250.44      324.17     39.28 o
  -6   7   5        3.22      -10.03     27.93 o
  -5   7   5      187.00      227.45     23.87 o
  -4   7   5      631.05      611.00     42.74 o
  -3   7   5      661.84      677.96     19.70 o
  -2   7   5        1.10      549.05    187.89 o
  -1   7   5     1013.29     1187.44    120.09 o
   0   7   5      338.91      344.27     15.74 o
   1   7   5      124.66      122.40     16.54 o
   2   7   5      321.76      326.79     16.99 o
   3   7   5       84.49       73.31     15.98 o
   4   7   5        2.33        2.18     16.63 o
   5   7   5      308.91      278.59     18.69 o
   6   7   5      353.55      315.87     34.48 o
   7   7   5      144.68       93.46     37.31 o
   8   7   5        0.78       12.64     40.14 o
   9   7   5        4.39        3.94     43.43 o
  -9   8   5     1525.03     1472.36     76.92 o
  -8   8   5        0.42       69.73     44.92 o
  -7   8   5     1287.46     1297.45     29.67 o
  -6   8   5      341.63      411.34     25.96 o
  -5   8   5      890.11      892.23     31.10 o
  -4   8   5      224.48      261.51     20.88 o
  -3   8   5     1826.87     1846.95     36.13 o
  -2   8   5     3712.63     3624.67     88.78 o
  -1   8   5        0.86        1.11     14.76 o
   0   8   5     2147.54     1985.64     52.01 o
   1   8   5      730.88      696.42     20.51 o
   2   8   5     1068.66     1031.29     22.29 o
   3   8   5     2616.29     2513.89     27.96 o
   4   8   5      275.60      270.75     20.24 o
   5   8   5     2824.05     2898.86     34.29 o
   6   8   5        5.43       19.66     61.57 o
   7   8   5     1738.95     1802.27     96.99 o
   8   8   5       30.72       54.63     42.35 o
  -8   9   5        1.14       56.45     48.30 o
  -7   9   5        7.19       44.09     31.33 o
  -6   9   5      867.38     1062.56    110.58 o
  -5   9   5     2528.26     2504.36     47.82 o
  -4   9   5      247.67      231.39     34.84 o
  -3   9   5      378.00      320.92     35.15 o
  -2   9   5      261.71      221.77     20.68 o
  -1   9   5      371.64      329.43     21.64 o
   0   9   5        0.29       14.42     22.45 o
   1   9   5      430.14      416.41     20.89 o
   2   9   5      285.81      271.57     21.64 o
   3   9   5      618.98      551.49     36.09 o
   4   9   5       10.31        6.28     20.91 o
   5   9   5      482.67      431.67     24.05 o
   6   9   5       35.57       26.23     39.46 o
   7   9   5        5.19       15.47     53.09 o
   8   9   5        3.03       35.91     45.45 o
  -7  10   5     1428.12     1278.63     74.32 o
  -6  10   5      626.64      665.00     34.99 o
  -5  10   5      726.64      713.66     46.02 o
  -4  10   5      846.17      848.10     69.03 o
  -3  10   5       50.40       48.28     27.85 o
  -2  10   5      561.92      492.93     30.64 o
  -1  10   5      116.54      151.35     23.45 o
   0  10   5      972.10     1076.17     31.98 o
   1  10   5      408.82      388.87     27.60 o
   2  10   5     2413.65     2345.36     74.19 o
   3  10   5     1363.64     1362.02     28.67 o
   4  10   5      148.25      137.26     24.78 o
   5  10   5       18.96      -12.47     38.91 o
   6  10   5      150.12      173.33     43.46 o
  -6  11   5        9.49       17.20     43.88 o
  -5  11   5       20.14      -13.41     45.19 o
  -4  11   5       55.76       35.77     32.49 o
  -3  11   5      973.62      909.94     36.71 o
  -2  11   5      156.52      158.16     42.47 o
  -1  11   5     1055.14      991.35     35.89 o
   0  11   5      153.17      188.61     32.87 o
   1  11   5       67.06       74.87     39.36 o
   2  11   5       13.93       14.00     36.08 o
   3  11   5      207.85      234.28     37.71 o
   4  11   5      501.49      565.57     31.08 o
   5  11   5       19.09       42.66     42.82 o
  -3  12   5      681.02      683.98     61.16 o
  -2  12   5      442.82      369.35     52.81 o
  -1  12   5      219.35      200.38     36.44 o
   0  12   5      298.41      267.57     36.92 o
   1  12   5      465.75      446.42     37.43 o
   2  12   5        9.97        6.86     41.45 o
   3  12   5       69.80       63.53     40.21 o
 -12   0   6      126.63       68.86     53.48 o
 -11   0   6      691.88      569.46     50.79 o
 -10   0   6      232.66      225.54     26.26 o
  -9   0   6     2714.53     2580.98     35.71 o
  -8   0   6      447.35      365.13     22.33 o
  -7   0   6     3968.77     3529.12    126.32 o
  -6   0   6     4324.00     3897.11     72.11 o
  -5   0   6      346.52      285.35     10.12 o
  -4   0   6     2831.58     2702.00     32.53 o
  -3   0   6     6818.27     6852.83     36.72 o
  -2   0   6     5026.98     4949.30     45.83 o
  -1   0   6      961.22     1035.13     29.31 o
   0   0   6    20113.61    21690.01     37.97 o
   1   0   6    15321.79    16777.81     77.92 o
   2   0   6     3738.61     4044.25     53.33 o
   3   0   6     1610.09     1526.78     12.55 o
   4   0   6      629.36      486.41     11.99 o
   5   0   6     1933.88     1716.34     37.33 o
   6   0   6     3601.26     3340.77     52.51 o
   7   0   6     5263.49     4853.07    219.37 o
   8   0   6     2451.23     2149.48     37.02 o
   9   0   6      151.45      145.04     30.67 o
  10   0   6      448.79      425.88     35.04 o
  11   0   6       95.27      111.82     36.69 o
 -12   1   6        2.62       -5.59     37.20 o
 -11   1   6      544.09      759.32     56.85 o
 -10   1   6        1.95        9.55     27.07 o
  -9   1   6      975.91      923.21     60.72 o
  -8   1   6       30.29       44.23     20.73 o
  -7   1   6     1687.05     1578.99     18.22 o
  -6   1   6      399.14      421.52      7.92 o
  -5   1   6      112.31      100.56      6.60 o
  -4   1   6     5309.62     5361.69     27.54 o
  -3   1   6      504.18      419.65      9.36 o
  -2   1   6     1022.31      978.77      8.18 o
  -1   1   6     3517.51     3468.88     22.19 o
   0   1   6     1062.59     1002.08      9.43 o
   1   1   6      935.63      973.14     10.32 o
   2   1   6     1755.73     1703.91     13.25 o
   3   1   6      948.03      949.40      8.42 o
   4   1   6     1989.47     1911.30     12.62 o
   5   1   6       66.19       70.60      8.48 o
   6   1   6      471.78      404.62     10.89 o
   7   1   6       38.96       34.74     16.26 o
   8   1   6        6.55        8.26     17.91 o
   9   1   6      133.00      133.93     20.80 o
  10   1   6      907.60      869.17     33.59 o
  11   1   6      287.29      254.45     32.87 o
 -12   2   6      600.17      476.24     37.94 o
 -11   2   6     1069.94     1239.80     57.00 o
 -10   2   6      244.13      222.55     24.13 o
  -9   2   6     3007.64     3591.56    113.98 o
  -8   2   6     5968.13     5755.94     56.11 o
  -7   2   6      867.96      806.61     13.05 o
  -6   2   6      545.61      486.70     14.61 o
  -5   2   6     1403.63     1432.38     15.13 o
  -4   2   6     7265.83     7100.38     52.01 o
  -3   2   6      572.50      517.62      9.18 o
  -2   2   6     4884.08     4808.84     29.63 o
  -1   2   6     3803.65     3712.49     26.23 o
   0   2   6      434.67      428.46      5.86 o
   1   2   6     9803.23    10405.06     72.45 o
   2   2   6     1225.03     1320.04     12.51 o
   3   2   6     4067.50     3836.81     33.74 o
   4   2   6      333.86      292.24      8.92 o
   5   2   6     3271.79     3128.40     23.52 o
   6   2   6     1959.11     1834.40     15.36 o
   7   2   6      371.04      343.96     17.50 o
   8   2   6      278.62      238.21     19.55 o
   9   2   6     1652.39     1510.59     26.85 o
  10   2   6     1347.71     1372.54     35.12 o
  11   2   6      442.95      422.46     33.70 o
 -11   3   6        5.03       35.71     24.62 o
 -10   3   6        7.36       -1.98     21.31 o
  -9   3   6      155.11      163.74     19.58 o
  -8   3   6      130.05      125.21     17.28 o
  -7   3   6     2587.53     2674.32     44.81 o
  -6   3   6      972.43      983.26     16.67 o
  -5   3   6     6755.69     6892.90     77.63 o
  -4   3   6        8.83       32.33     10.52 o
  -3   3   6       32.31       47.04      9.24 o
  -2   3   6     1520.04     1595.26     19.80 o
  -1   3   6      736.70      719.69     10.84 o
   0   3   6     2013.17     1827.51     28.13 o
   1   3   6     1644.49     1725.69     26.72 o
   2   3   6     4139.05     4069.32     27.58 o
   3   3   6     3379.48     3440.14     17.58 o
   4   3   6     2321.26     2265.77     23.50 o
   5   3   6       35.71       36.77      8.77 o
   6   3   6       53.52       48.25     10.15 o
   7   3   6     1682.64     1543.07     45.10 o
   8   3   6      383.52      370.57     32.05 o
   9   3   6     1711.91     1695.92     82.69 o
  10   3   6      103.54       90.58     39.02 o
  11   3   6      362.40      373.40     43.09 o
 -11   4   6      467.12      692.92     65.41 o
 -10   4   6       63.45       77.08     22.34 o
  -9   4   6      286.89      287.09     21.00 o
  -8   4   6      519.75      571.48     25.81 o
  -7   4   6       22.27       51.08     13.54 o
  -6   4   6     3626.51     3634.82     48.10 o
  -5   4   6      387.15      334.18     14.77 o
  -4   4   6     3487.21     3330.80     46.13 o
  -3   4   6     1195.84     1284.26     17.70 o
  -2   4   6     2399.74     2441.63     32.21 o
  -1   4   6     2568.32     2536.81     31.71 o
   0   4   6     1072.82     1192.09     28.14 o
   1   4   6     2799.44     2581.34     26.10 o
   2   4   6      771.88      845.97     24.72 o
   3   4   6     2099.71     1863.24     35.59 o
   4   4   6      108.16       76.85      7.73 o
   5   4   6      926.49      856.20     16.39 o
   6   4   6      315.75      280.22     16.03 o
   7   4   6      581.02      542.75     44.58 o
   8   4   6     1138.19     1146.84     54.74 o
   9   4   6       69.00       68.82     35.66 o
  10   4   6     1516.44     1558.62     86.56 o
 -11   5   6       89.99      140.30     34.32 o
 -10   5   6     1161.62     1288.48     63.03 o
  -9   5   6      459.55      505.73     38.60 o
  -8   5   6     1849.18     1749.81     36.64 o
  -7   5   6      228.85      257.47     17.23 o
  -6   5   6      254.65      238.72     17.54 o
  -5   5   6     1868.20     1721.89     30.74 o
  -4   5   6     1346.07     1199.97     18.25 o
  -3   5   6     4564.51     4388.76     67.30 o
  -2   5   6       21.07       30.24     11.52 o
  -1   5   6     4644.96     4303.34     91.23 o
   0   5   6     2414.61     2381.94     43.51 o
   1   5   6      803.37      756.02      9.50 o
   2   5   6     2940.63     2839.16     52.52 o
   3   5   6     1023.11     1053.83     17.80 o
   4   5   6     2716.89     2688.82     30.69 o
   5   5   6     1083.30     1049.52     18.25 o
   6   5   6     4280.04     4281.87     91.05 o
   7   5   6     1246.49     1184.64     38.74 o
   8   5   6      747.76      700.99     38.89 o
   9   5   6      460.73      445.98     40.88 o
  10   5   6      438.45      467.28     44.91 o
 -10   6   6       17.89       42.64     32.98 o
  -9   6   6       65.30       52.06     29.12 o
  -8   6   6      354.20      318.91     27.71 o
  -7   6   6      755.89      692.74     26.66 o
  -6   6   6      362.83      333.00     19.42 o
  -5   6   6      150.36      137.18     16.86 o
  -4   6   6        5.33       17.61     15.32 o
  -3   6   6      104.87      137.37     14.70 o
  -2   6   6      288.12      440.55     55.37 o
  -1   6   6        4.23       11.17     10.29 o
   0   6   6      863.97      812.45     16.32 o
   1   6   6     2200.90     2005.96     25.66 o
   2   6   6      656.37      622.78     16.10 o
   3   6   6      101.37       88.19     14.72 o
   4   6   6       43.28       56.66     15.20 o
   5   6   6       27.80       26.68     16.08 o
   6   6   6       10.14       -1.08     32.34 o
   7   6   6      520.63      508.57     55.44 o
   8   6   6     1263.49     1286.32    133.92 o
   9   6   6       43.91       22.62     39.18 o
  10   6   6       25.46       12.71     43.26 o
 -10   7   6     2820.96     2959.69     99.89 o
  -9   7   6      179.14      194.58     31.54 o
  -8   7   6      770.89      803.45     27.84 o
  -7   7   6       62.31      107.78     32.32 o
  -6   7   6      239.37      224.59     20.52 o
  -5   7   6     1792.00     1711.88     27.67 o
  -4   7   6       67.50      110.94     24.68 o
  -3   7   6    11110.47    10941.32    215.81 o
  -2   7   6     5838.58     5807.72     96.78 o
  -1   7   6     1579.01     1574.90     30.54 o
   0   7   6      466.03      402.46     16.17 o
   1   7   6      995.14      886.69     19.32 o
   2   7   6      772.14      741.10     19.22 o
   3   7   6       47.15       37.44     16.41 o
   4   7   6     4265.70     4335.94     39.81 o
   5   7   6     3653.29     3638.43     31.49 o
   6   7   6     1379.79     1276.71     40.22 o
   7   7   6      339.94      346.17     38.27 o
   8   7   6      410.15      374.97     42.34 o
   9   7   6       73.91       75.55     44.80 o
  -9   8   6      251.40      409.23    148.78 o
  -8   8   6       27.67       32.58     25.60 o
  -7   8   6        0.30       41.20     29.14 o
  -6   8   6      858.76      850.78     41.67 o
  -5   8   6      427.15      405.75     31.33 o
  -4   8   6      155.80      156.65     19.88 o
  -3   8   6     2063.86     2084.22     89.71 o
  -2   8   6       98.48       81.76     21.76 o
  -1   8   6      118.61      118.27     15.41 o
   0   8   6      242.76      220.28     17.81 o
   1   8   6     1736.84     1706.16     24.81 o
   2   8   6      529.56      434.23     20.53 o
   3   8   6      161.07      129.32     19.39 o
   4   8   6      238.85      229.61     20.38 o
   5   8   6       10.53       -9.04     20.16 o
   6   8   6      922.84      839.60     41.25 o
   7   8   6       19.03       21.43     39.84 o
   8   8   6     1346.60     1397.43     50.93 o
  -8   9   6     1045.86     1052.11     48.82 o
  -7   9   6     1434.39     1465.27     31.87 o
  -6   9   6      433.81      492.42     26.51 o
  -5   9   6     2645.55     2767.59    144.21 o
  -4   9   6       26.57       28.79     21.25 o
  -3   9   6      145.39      126.42     21.41 o
  -2   9   6       46.51       38.27     20.61 o
  -1   9   6     2192.67     2074.01     57.32 o
   0   9   6     3452.64     3260.59     50.94 o
   1   9   6       90.75      139.60     20.87 o
   2   9   6     3052.12     2964.69     64.53 o
   3   9   6        7.64       17.71     21.65 o
   4   9   6      877.81      794.08     25.45 o
   5   9   6       46.63       24.64     22.64 o
   6   9   6      437.89      479.08     45.63 o
   7   9   6     1696.74     1915.65     71.84 o
  -7  10   6      296.95      241.79     44.23 o
  -6  10   6       16.42       14.35     43.29 o
  -5  10   6      669.12      666.26     44.85 o
  -4  10   6      813.12      736.69     33.34 o
  -3  10   6       46.46       34.43     24.19 o
  -2  10   6      362.39      309.72     24.43 o
  -1  10   6      364.78      331.07     24.66 o
   0  10   6      155.21      153.25     23.51 o
   1  10   6      237.41      194.54     27.60 o
   2  10   6      147.94      146.85     22.77 o
   3  10   6     1036.75      984.40     27.93 o
   4  10   6       19.20       -7.59     23.97 o
   5  10   6      375.98      372.24     33.65 o
   6  10   6       51.07       62.82     49.10 o
  -5  11   6      856.11      768.55     49.83 o
  -4  11   6      502.73      514.69     45.31 o
  -3  11   6       52.71       33.16     31.73 o
  -2  11   6      117.60      115.85     32.45 o
  -1  11   6       12.16       26.09     31.76 o
   0  11   6      515.74      450.66     34.11 o
   1  11   6       24.60       32.42     38.85 o
   2  11   6     1441.45     1370.20     55.69 o
   3  11   6      169.55      150.79     31.77 o
   4  11   6     1050.94     1051.46     31.87 o
   5  11   6       47.26       96.22     43.26 o
  -3  12   6      188.11      198.31     37.10 o
  -2  12   6      608.61      584.43     38.60 o
  -1  12   6      176.18      163.16     36.07 o
   0  12   6      603.48      542.36     37.92 o
   1  12   6      325.47      302.66     36.80 o
   2  12   6      126.20      103.98     40.60 o
 -12   1   7       40.33       61.19     36.77 o
 -11   1   7      467.03      409.88     56.61 o
 -10   1   7     1014.48      989.92     27.44 o
  -9   1   7     1273.63     1159.83     22.04 o
  -8   1   7     1886.69     1922.59     21.88 o
  -7   1   7     2969.35     2816.82     46.64 o
  -6   1   7      551.81      544.34     10.96 o
  -5   1   7     3133.64     3048.39     28.36 o
  -4   1   7     3082.24     2900.46     12.39 o
  -3   1   7     7613.75     7833.94     31.21 o
  -2   1   7    12740.88    13199.74     70.93 o
  -1   1   7      397.63      315.00      7.57 o
   0   1   7    10551.47    11000.68     61.94 o
   1   1   7      793.15      716.54      8.69 o
   2   1   7     1964.49     1896.10      9.52 o
   3   1   7     3825.23     3791.71     17.98 o
   4   1   7     2223.82     2228.99     20.43 o
   5   1   7     9997.05    10138.53     57.30 o
   6   1   7     1014.75      960.57     13.85 o
   7   1   7     4004.18     3959.02     30.62 o
   8   1   7       64.20       57.36     19.53 o
   9   1   7       74.30       76.89     21.68 o
  10   1   7      954.90      974.24     27.95 o
  11   1   7       34.19       37.67     31.75 o
 -12   2   7        0.72       57.59     32.32 o
 -11   2   7      639.29      616.25     37.38 o
 -10   2   7      116.68      102.30     36.46 o
  -9   2   7     1811.07     1824.08     41.58 o
  -8   2   7      288.30      275.79     20.43 o
  -7   2   7       61.17       41.93      9.98 o
  -6   2   7     2674.61     2463.21     52.70 o
  -5   2   7       23.48       13.15     10.31 o
  -4   2   7     3303.28     3087.22     17.16 o
  -3   2   7      608.73      581.29      9.94 o
  -2   2   7       55.88      100.83      4.11 o
  -1   2   7      606.77      670.22      7.89 o
   0   2   7      721.06      701.89      7.19 o
   1   2   7     3222.48     3233.56     32.77 o
   2   2   7     1370.04     1465.34     14.61 o
   3   2   7     7270.96     7388.22     59.15 o
   4   2   7        7.08        1.49      7.96 o
   5   2   7       13.90        6.78      8.67 o
   6   2   7      229.48      168.25     10.82 o
   7   2   7      285.86      221.99     17.09 o
   8   2   7     1570.36     1499.14     25.61 o
   9   2   7      733.61      679.54     24.10 o
  10   2   7     1041.76      991.92     34.56 o
  11   2   7      198.20      187.83     33.40 o
 -11   3   7      434.39      399.71     34.59 o
 -10   3   7       78.65       61.70     21.59 o
  -9   3   7      379.82      361.47     21.23 o
  -8   3   7      103.47       81.23     17.98 o
  -7   3   7     1523.07     1460.06     41.21 o
  -6   3   7      402.95      412.86     19.70 o
  -5   3   7     5551.81     5156.65     65.18 o
  -4   3   7     2894.19     2692.74     31.29 o
  -3   3   7      923.63      899.63     12.89 o
  -2   3   7     5321.59     5429.10     35.06 o
  -1   3   7       50.28       35.93      6.13 o
   0   3   7     2264.51     2047.09     11.32 o
   1   3   7     2236.09     2373.13     30.67 o
   2   3   7    22098.59    23538.82    151.64 o
   3   3   7     2965.03     2792.79     30.15 o
   4   3   7      417.91      343.51      9.88 o
   5   3   7     1557.74     1532.65     22.19 o
   6   3   7      405.22      394.91     12.53 o
   7   3   7     3050.11     3042.90     31.63 o
   8   3   7      792.61      781.61     35.14 o
   9   3   7     1167.63     1167.92     41.63 o
  10   3   7      422.56      389.78     46.98 o
 -11   4   7      125.82      139.54     31.99 o
 -10   4   7       76.28       71.43     22.14 o
  -9   4   7     1083.41     1033.07     50.85 o
  -8   4   7     4157.96     3876.64    171.84 o
  -7   4   7      466.47      408.78     17.86 o
  -6   4   7     1909.02     1860.70     22.08 o
  -5   4   7      266.63      223.27     14.28 o
  -4   4   7      670.46      664.24     16.05 o
  -3   4   7       17.99       27.00     11.05 o
  -2   4   7     4627.03     4639.16     39.50 o
  -1   4   7     9463.82     9293.87    118.89 o
   0   4   7     1880.93     1882.34     33.67 o
   1   4   7     2843.96     2724.33     44.73 o
   2   4   7     3501.35     3480.17     37.30 o
   3   4   7      237.35      220.63     12.26 o
   4   4   7      235.10      211.65      9.15 o
   5   4   7     1178.45     1128.00     13.65 o
   6   4   7     1891.14     1810.94     28.88 o
   7   4   7       46.16       30.37     30.48 o
   8   4   7     1062.19     1079.78     64.25 o
   9   4   7       95.72       80.37     37.18 o
  10   4   7      232.55      201.27     43.17 o
 -11   5   7      259.15      294.55     35.26 o
 -10   5   7      193.04      246.58     31.28 o
  -9   5   7      624.56      653.38     30.77 o
  -8   5   7      268.57      205.62     18.58 o
  -7   5   7     4443.68     4214.68     49.56 o
  -6   5   7      219.27      168.34     20.45 o
  -5   5   7      210.24      187.76     15.34 o
  -4   5   7      108.72       79.94     14.29 o
  -3   5   7      494.56      428.31     14.67 o
  -2   5   7       77.82       59.16     10.36 o
  -1   5   7      487.13      549.14     17.04 o
   0   5   7     5974.29     5846.22     56.65 o
   1   5   7     4638.75     4543.33     70.42 o
   2   5   7     1195.18     1068.03     17.22 o
   3   5   7      123.74      103.63     13.78 o
   4   5   7      389.80      334.86     19.03 o
   5   5   7      409.78      402.90     16.48 o
   6   5   7       97.09      104.23     30.87 o
   7   5   7     1490.46     1485.76     40.80 o
   8   5   7      735.09      789.96    119.04 o
   9   5   7      105.82       87.49     39.24 o
  10   5   7        6.10      -21.86     41.70 o
 -10   6   7     2505.39     2629.51     98.66 o
  -9   6   7      349.75      298.51     30.69 o
  -8   6   7      631.13      580.88     29.18 o
  -7   6   7      487.78      515.37     22.14 o
  -6   6   7      447.33      431.12     19.90 o
  -5   6   7      955.22      852.30     20.71 o
  -4   6   7     1285.93     1244.79     25.64 o
  -3   6   7     7569.43     7210.76     52.46 o
  -2   6   7      199.34      193.03     12.56 o
  -1   6   7     8352.32     8310.70    136.92 o
   0   6   7     1650.30     1597.62     33.31 o
   1   6   7     2160.48     2009.84     34.11 o
   2   6   7      407.61      345.06     20.41 o
   3   6   7      953.29      932.98     19.65 o
   4   6   7     7056.28     6934.05     43.53 o
   5   6   7      103.79       64.77     16.62 o
   6   6   7     2539.39     2471.88     46.23 o
   7   6   7      400.69      338.76     36.94 o
   8   6   7      772.28      717.46     93.80 o
   9   6   7        4.93        6.00     40.91 o
 -10   7   7       57.57       65.58     40.70 o
  -9   7   7       21.82        5.92     31.57 o
  -8   7   7      254.07      269.26     28.96 o
  -7   7   7      361.21      308.29     23.78 o
  -6   7   7       48.77       49.72     20.71 o
  -5   7   7        7.49       28.14     24.74 o
  -4   7   7      572.80      561.44     20.68 o
  -3   7   7      589.82      575.75     22.07 o
  -2   7   7     1296.54     1196.50     23.94 o
  -1   7   7        3.99        3.55     12.45 o
   0   7   7        1.79        1.81     15.61 o
   1   7   7      450.04      372.23     17.03 o
   2   7   7       15.86       29.75     16.60 o
   3   7   7      226.88      223.02     18.31 o
   4   7   7       34.88       12.29     17.89 o
   5   7   7      854.99      781.69     22.01 o
   6   7   7       76.78       24.22     33.94 o
   7   7   7        2.01       16.95     38.80 o
   8   7   7        5.57       -3.87     41.19 o
   9   7   7      110.03       56.85     46.22 o
  -9   8   7       53.44       59.71     32.30 o
  -8   8   7     1272.09     1306.59     31.63 o
  -7   8   7        2.10        2.55     24.71 o
  -6   8   7     1473.90     1424.45     69.25 o
  -5   8   7      515.87      471.77     23.69 o
  -4   8   7      484.47      467.39     22.30 o
  -3   8   7      436.30      433.02     17.93 o
  -2   8   7      947.33      823.93     21.88 o
  -1   8   7     2068.91     1964.90     31.06 o
   0   8   7        7.58        2.25     17.83 o
   1   8   7     3415.48     3274.33     30.40 o
   2   8   7     1506.59     1447.12     34.91 o
   3   8   7      899.63      808.64     26.88 o
   4   8   7     2837.88     2802.96     31.25 o
   5   8   7      197.36      176.47     21.09 o
   6   8   7      994.62      986.19     43.34 o
   7   8   7       82.90       93.22     42.92 o
   8   8   7     1380.58     1482.02     53.90 o
  -8   9   7       27.06       97.93     28.47 o
  -7   9   7      732.02      827.22     73.45 o
  -6   9   7      301.17      299.92     25.95 o
  -5   9   7      228.46      273.94     25.75 o
  -4   9   7      173.42      193.67     22.44 o
  -3   9   7       63.76       51.40     22.22 o
  -2   9   7      160.56      138.16     21.22 o
  -1   9   7      117.28      111.22     20.66 o
   0   9   7      310.67      330.19     21.58 o
   1   9   7      197.28      158.73     21.60 o
   2   9   7      178.27      155.99     22.25 o
   3   9   7      841.39      802.77     26.28 o
   4   9   7      754.51      654.65     25.46 o
   5   9   7       44.01       19.46     23.22 o
   6   9   7      330.32      324.61     42.91 o
   7   9   7       37.86       -2.65     44.35 o
  -7  10   7      133.91      123.43     33.97 o
  -6  10   7     1539.49     1551.19     52.73 o
  -5  10   7      297.92      267.84     43.77 o
  -4  10   7      976.81      885.51     28.44 o
  -3  10   7      144.09      136.53     24.72 o
  -2  10   7      802.63      786.69     44.54 o
  -1  10   7     1500.45     1496.48     35.00 o
   0  10   7     1337.28     1288.14     33.21 o
   1  10   7     1045.19     1004.56     39.52 o
   2  10   7      925.76      872.49     26.99 o
   3  10   7     1272.88     1163.13     38.37 o
   4  10   7       89.60       65.34     24.83 o
   5  10   7      312.33      279.81     34.74 o
   6  10   7      222.92      219.64     44.46 o
  -5  11   7      302.91      267.23     47.54 o
  -4  11   7      429.05      338.31     50.48 o
  -3  11   7      130.33       69.06     32.66 o
  -2  11   7      322.92      276.06     33.11 o
  -1  11   7       98.34       57.63     32.00 o
   0  11   7       27.22        6.90     25.92 o
   1  11   7      513.55      419.97     31.76 o
   2  11   7      845.01      772.00     32.84 o
   3  11   7     1256.31     1249.00     38.39 o
   4  11   7      101.26       62.03     26.28 o
  -3  12   7      180.88      140.10     48.46 o
  -2  12   7        3.48        1.97     33.70 o
  -1  12   7       42.99       16.56     35.17 o
   0  12   7       20.12      -22.76     35.18 o
   1  12   7      181.98      127.73     48.70 o
   2  12   7       57.62       40.77     40.88 o
 -12   0   8     1219.25     1111.53     60.35 o
 -11   0   8       49.78       59.50     46.78 o
 -10   0   8     4756.23     4673.41     76.71 o
  -9   0   8       56.19       25.77     38.17 o
  -8   0   8     2620.71     2358.32     30.93 o
  -7   0   8     1835.03     1809.26     25.54 o
  -6   0   8     1793.72     1692.03     18.27 o
  -5   0   8      146.90      207.78     29.40 o
  -4   0   8      330.28      294.61      8.76 o
  -3   0   8    19050.52    19703.06    227.58 o
  -2   0   8     2125.19     2248.35     35.49 o
  -1   0   8    38071.95    42749.11    121.75 o
   0   0   8      227.15      341.63     34.22 o
   1   0   8      151.01      166.76      7.71 o
   2   0   8      286.27      374.37      9.40 o
   3   0   8      491.03      543.71     11.17 o
   4   0   8    12037.49    12191.61    164.93 o
   5   0   8       39.57       18.52     12.11 o
   6   0   8    10272.93     9743.17    213.40 o
   7   0   8     1623.65     1639.43     60.23 o
   8   0   8       17.74       17.45     26.96 o
   9   0   8       27.13       10.23     29.86 o
  10   0   8        0.37       10.01     36.01 o
  11   0   8     2882.79     2979.49     55.32 o
 -12   1   8       67.53       73.23     32.49 o
 -11   1   8        1.29       70.27     35.52 o
 -10   1   8       56.41       49.01     30.60 o
  -9   1   8      101.17       67.69     20.32 o
  -8   1   8       25.03       21.50     14.20 o
  -7   1   8     1282.13     1255.18     15.91 o
  -6   1   8     1033.92      924.67     10.29 o
  -5   1   8      759.10      698.08     13.65 o
  -4   1   8      690.84      645.50      7.21 o
  -3   1   8      354.02      364.65      7.83 o
  -2   1   8     3868.56     3786.58     24.91 o
  -1   1   8     2784.93     2998.40     43.87 o
   0   1   8      684.65      596.13     13.31 o
   1   1   8     6340.47     6543.40     23.69 o
   2   1   8     1739.43     1714.02      9.72 o
   3   1   8     2879.50     2789.77     12.63 o
   4   1   8     2388.57     2448.72     13.97 o
   5   1   8     1105.27     1059.59     19.30 o
   6   1   8      215.09      166.42     11.76 o
   7   1   8      517.66      439.98     19.32 o
   8   1   8        1.99      -10.16     19.41 o
   9   1   8      161.70      149.01     22.07 o
  10   1   8      151.33      108.57     24.31 o
  11   1   8       26.47        1.89     32.88 o
 -11   2   8       19.33       -4.93     29.74 o
 -10   2   8     2493.03     2409.11     78.12 o
  -9   2   8      122.06      108.00     20.25 o
  -8   2   8     1967.38     1869.92     52.92 o
  -7   2   8     1021.10      951.05     15.36 o
  -6   2   8     2370.23     2255.56     32.54 o
  -5   2   8     6315.94     6204.17     22.74 o
  -4   2   8       93.73       91.59      8.96 o
  -3   2   8     1082.48      896.17     10.44 o
  -2   2   8       15.31       27.44      6.81 o
  -1   2   8     3107.49     3110.95     22.49 o
   0   2   8     1381.24     1328.81     16.95 o
   1   2   8     4272.88     4168.99     30.83 o
   2   2   8    13233.51    13648.76     70.14 o
   3   2   8     1268.22     1254.34     12.76 o
   4   2   8     3043.73     2818.38     30.53 o
   5   2   8      787.59      714.59     11.96 o
   6   2   8     1996.96     1924.48     18.61 o
   7   2   8      195.44      173.42     17.62 o
   8   2   8     1577.88     1510.94     26.09 o
   9   2   8     1421.97     1474.11     36.93 o
  10   2   8       16.80        3.57     30.65 o
 -11   3   8       34.18       11.38     29.91 o
 -10   3   8       43.62       40.76     21.87 o
  -9   3   8      447.71      430.33     21.24 o
  -8   3   8      623.28      636.56     20.17 o
  -7   3   8      160.54      138.07     15.26 o
  -6   3   8      602.98      583.97     16.15 o
  -5   3   8      615.65      556.18     14.35 o
  -4   3   8     3498.10     3582.46     30.19 o
  -3   3   8        0.21        4.83     11.26 o
  -2   3   8     2554.87     2537.30     14.29 o
  -1   3   8     1288.84     1088.31     24.05 o
   0   3   8     1353.12     1231.91     17.52 o
   1   3   8     1116.43     1011.65      9.17 o
   2   3   8     2081.33     2026.62     22.63 o
   3   3   8      638.55      576.25     10.60 o
   4   3   8      886.46      779.76     12.25 o
   5   3   8     1126.58     1085.16     20.20 o
   6   3   8     1491.31     1420.61     26.20 o
   7   3   8       27.47       19.97     19.21 o
   8   3   8     1610.25     1690.70     68.07 o
   9   3   8      278.82      273.91     35.88 o
  10   3   8       84.40       73.19     39.62 o
 -11   4   8      241.13      271.16     54.73 o
 -10   4   8       31.07       32.36     22.48 o
  -9   4   8     1098.96     1003.52     38.60 o
  -8   4   8       73.72       77.70     18.47 o
  -7   4   8      776.83      724.29     19.50 o
  -6   4   8     1426.94     1398.54     20.64 o
  -5   4   8     2548.27     2450.24     41.76 o
  -4   4   8      952.30      859.70     16.03 o
  -3   4   8     2907.03     3002.67     25.16 o
  -2   4   8     1375.22     1234.65     24.85 o
  -1   4   8      108.04      135.11      6.45 o
   0   4   8     7552.47     7859.09     81.87 o
   1   4   8     1802.34     1671.91     43.23 o
   2   4   8     1951.96     1879.90     18.67 o
   3   4   8     1292.47     1221.11     17.39 o
   4   4   8       48.07       35.95      9.21 o
   5   4   8      117.77       99.76     10.50 o
   6   4   8       11.90        1.76     15.27 o
   7   4   8     2238.82     2069.70     42.53 o
   8   4   8      218.54      177.45     35.60 o
   9   4   8     2817.05     2946.91     55.59 o
  10   4   8      266.36      250.39     41.84 o
 -11   5   8      487.65      536.16     47.89 o
 -10   5   8       29.96       44.58     30.55 o
  -9   5   8     1878.51     1938.06     28.66 o
  -8   5   8      417.95      388.44     20.37 o
  -7   5   8      796.04      770.64     21.70 o
  -6   5   8     1523.12     1454.91     22.64 o
  -5   5   8       66.70       54.27     15.45 o
  -4   5   8     1670.18     1590.41     20.41 o
  -3   5   8        0.21        5.06     13.11 o
  -2   5   8     3912.13     3381.09     32.86 o
  -1   5   8      787.40      737.01     15.46 o
   0   5   8     2035.22     1968.96     28.27 o
   1   5   8     1446.33     1433.08     25.23 o
   2   5   8       34.11       36.53     13.54 o
   3   5   8     2530.04     2529.42     23.98 o
   4   5   8      143.38      138.88     14.99 o
   5   5   8     7553.86     7387.90     36.82 o
   6   5   8     1186.40     1146.45     29.78 o
   7   5   8      884.31      774.86     37.69 o
   8   5   8       53.58       25.31     37.34 o
   9   5   8       13.69      -23.70     39.47 o
  10   5   8      811.35      852.63     49.67 o
 -10   6   8      227.71      216.68     33.70 o
  -9   6   8        9.65        3.48     29.09 o
  -8   6   8      455.07      448.99     28.54 o
  -7   6   8      833.63      800.53     23.86 o
  -6   6   8      246.21      209.77     19.58 o
  -5   6   8      126.27      106.59     17.76 o
  -4   6   8      456.70      406.71     17.99 o
  -3   6   8      201.50      179.84     13.41 o
  -2   6   8       31.74       30.95     11.99 o
  -1   6   8       49.38       46.53     11.26 o
   0   6   8      565.36      581.41     17.41 o
   1   6   8       18.01       25.07     14.42 o
   2   6   8        5.68        4.48     14.60 o
   3   6   8      160.75      135.75     16.63 o
   4   6   8      267.39      239.72     17.72 o
   5   6   8       40.71       36.72     16.62 o
   6   6   8     1146.55     1076.40     31.23 o
   7   6   8      235.64      249.32     36.92 o
   8   6   8      203.83      185.07     39.66 o
   9   6   8        2.70       -6.30     42.03 o
  -9   7   8      241.92      287.26     31.96 o
  -8   7   8       13.06       31.21     24.29 o
  -7   7   8     1962.92     1885.27     30.27 o
  -6   7   8      642.16      615.39     22.91 o
  -5   7   8      695.81      625.13     21.53 o
  -4   7   8     6970.46     6697.91     48.24 o
  -3   7   8     2258.53     2163.04     35.14 o
  -2   7   8     1989.20     1894.94     38.80 o
  -1   7   8      162.20      117.53     16.27 o
   0   7   8     3415.78     3116.96     46.74 o
   1   7   8      988.22     1006.11     25.81 o
   2   7   8        6.81       17.78     17.34 o
   3   7   8     3353.91     3386.84     30.49 o
   4   7   8      304.61      294.80     19.81 o
   5   7   8     1680.22     1558.11     25.57 o
   6   7   8        9.42       11.75     27.71 o
   7   7   8     1021.46     1066.76     44.93 o
   8   7   8      732.34      783.09     78.68 o
   9   7   8       40.47       30.58     44.53 o
  -9   8   8      394.41      357.24     34.54 o
  -8   8   8        1.11       44.19     26.70 o
  -7   8   8      874.88      881.11     29.35 o
  -6   8   8       41.37       24.43     25.72 o
  -5   8   8      314.82      305.10     22.84 o
  -4   8   8     2128.16     1979.18     45.65 o
  -3   8   8       10.68        4.16     16.17 o
  -2   8   8        2.44       -4.05     19.42 o
  -1   8   8      447.66      331.95     22.32 o
   0   8   8     2891.51     2747.85     39.61 o
   1   8   8       46.09       60.75     19.29 o
   2   8   8      156.82      103.69     19.68 o
   3   8   8     2375.49     2241.40     37.89 o
   4   8   8      351.18      309.08     22.50 o
   5   8   8      103.82       88.00     21.31 o
   6   8   8       18.92      -15.11     30.00 o
   7   8   8     1006.36      967.38    121.58 o
   8   8   8        0.77       19.30     45.52 o
  -8   9   8      471.83      510.85     30.98 o
  -7   9   8       93.15      129.66     28.04 o
  -6   9   8      427.70      422.83     28.61 o
  -5   9   8      666.31      661.91     27.68 o
  -4   9   8     1211.38     1067.39     43.11 o
  -3   9   8       78.77       53.35     21.43 o
  -2   9   8     1767.03     1689.55     37.67 o
  -1   9   8      858.04      805.62     25.03 o
   0   9   8      324.24      352.30     22.56 o
   1   9   8     2216.91     1886.97     44.59 o
   2   9   8      683.86      638.80     24.76 o
   3   9   8      363.66      333.22     23.47 o
   4   9   8      168.32      146.03     23.87 o
   5   9   8     1496.35     1555.50     34.52 o
   6   9   8     1349.47     1365.97     57.57 o
   7   9   8      164.27      153.07     45.34 o
  -7  10   8       30.92       -4.39     44.62 o
  -6  10   8      612.37      547.22     46.62 o
  -5  10   8      228.06      286.73     32.19 o
  -4  10   8        0.13       -6.98     30.22 o
  -3  10   8       58.87       24.78     24.47 o
  -2  10   8        4.82        8.46     24.06 o
  -1  10   8      268.61      237.02     25.25 o
   0  10   8      257.61      213.17     27.60 o
   1  10   8      430.90      392.52     25.11 o
   2  10   8      773.45      705.08     27.02 o
   3  10   8       45.53       62.01     25.00 o
   4  10   8      162.98      139.58     25.65 o
   5  10   8        1.80      -20.22     32.45 o
   6  10   8        5.39        2.52     44.70 o
  -5  11   8      256.41      180.01     52.87 o
  -4  11   8      395.89      344.64     48.92 o
  -3  11   8       13.30        1.79     43.19 o
  -2  11   8       17.97       -5.55     30.87 o
  -1  11   8       20.46       17.28     26.49 o
   0  11   8      406.22      387.05     28.13 o
   1  11   8     1272.31     1185.69     72.64 o
   2  11   8      347.08      337.56     32.40 o
   3  11   8      987.69      929.56     35.22 o
   4  11   8        5.65      -20.56     27.54 o
  -2  12   8        3.02      -16.91     46.49 o
  -1  12   8     2381.07     2355.07    183.08 o
   0  12   8        6.28      -17.51     34.49 o
   1  12   8       61.96       70.74     35.53 o
 -11   1   9     1678.02     1594.42     60.45 o
 -10   1   9      668.97      605.85     30.59 o
  -9   1   9     1174.80     1131.20     53.27 o
  -8   1   9     1118.77      942.02     19.99 o
  -7   1   9     2240.70     2031.59     31.69 o
  -6   1   9     3948.13     3829.07     26.21 o
  -5   1   9     1337.44     1238.52     14.24 o
  -4   1   9     6598.19     6511.96     36.23 o
  -3   1   9     9808.60     9916.46     57.94 o
  -2   1   9     6776.77     6470.71     34.04 o
  -1   1   9    12019.37    12840.37     32.00 o
   0   1   9      159.84      186.59      6.95 o
   1   1   9      648.32      522.19      8.33 o
   2   1   9     1398.44     1332.94     12.26 o
   3   1   9     8525.05     8572.13     21.10 o
   4   1   9     8082.43     8075.63     52.34 o
   5   1   9     2463.60     2370.41     21.06 o
   6   1   9     2976.75     2749.01     22.86 o
   7   1   9       88.10       66.94     17.76 o
   8   1   9      783.22      685.90     22.70 o
   9   1   9      691.92      665.07     25.24 o
  10   1   9      285.07      279.98     32.11 o
 -11   2   9        6.45        7.88     29.47 o
 -10   2   9      167.87      135.28     28.19 o
  -9   2   9      285.53      286.96     26.09 o
  -8   2   9       58.31       58.61     17.46 o
  -7   2   9     1796.45     1722.54     19.90 o
  -6   2   9      182.51      164.35     10.72 o
  -5   2   9     2660.21     2464.21     36.21 o
  -4   2   9      167.52      166.09      9.06 o
  -3   2   9       12.81        6.90      7.81 o
  -2   2   9      245.89      260.96      9.53 o
  -1   2   9       41.28       62.78      5.73 o
   0   2   9    10078.33    10770.19     83.47 o
   1   2   9      178.12      179.82      7.17 o
   2   2   9     1984.66     1844.47     11.94 o
   3   2   9      696.23      750.57     15.35 o
   4   2   9       18.15        8.82     10.00 o
   5   2   9       58.33       35.20     10.45 o
   6   2   9       74.14       46.33     12.13 o
   7   2   9     3329.05     3134.98     39.83 o
   8   2   9        5.22        0.19     19.97 o
   9   2   9     2573.44     2492.90     67.54 o
  10   2   9        1.21      -16.09     29.75 o
 -11   3   9      109.66       91.24     30.66 o
 -10   3   9        7.65        8.80     27.19 o
  -9   3   9      392.83      346.91     21.75 o
  -8   3   9      638.31      640.22     20.59 o
  -7   3   9       14.95       11.64     15.12 o
  -6   3   9     5631.59     5307.27     67.76 o
  -5   3   9      430.85      395.56     14.02 o
  -4   3   9     1152.76     1157.65     18.50 o
  -3   3   9      280.74      230.36      7.01 o
  -2   3   9     1196.95     1152.81     10.45 o
  -1   3   9     2353.87     2085.97     34.02 o
   0   3   9      313.68      264.28      7.38 o
   1   3   9     9617.85     9496.10     40.15 o
   2   3   9      487.01      435.19     13.06 o
   3   3   9     1894.30     1889.06     23.41 o
   4   3   9      364.21      366.10     11.37 o
   5   3   9      551.43      505.93     15.00 o
   6   3   9      889.25      914.16     24.36 o
   7   3   9      109.31       97.41     31.21 o
   8   3   9     3674.48     3673.63     52.87 o
   9   3   9     1107.80     1051.88     81.02 o
  10   3   9      380.85      330.41     42.05 o
 -11   4   9       33.19       24.12     43.27 o
 -10   4   9      835.64      781.42     34.74 o
  -9   4   9     1638.84     1553.41     35.12 o
  -8   4   9       18.12       22.73     18.47 o
  -7   4   9      954.18      924.64     20.65 o
  -6   4   9      103.66      108.88     15.78 o
  -5   4   9     1788.22     1762.95     21.01 o
  -4   4   9       11.35       19.96     12.39 o
  -3   4   9     4227.77     4197.50     31.29 o
  -2   4   9     4861.37     4760.96     20.99 o
  -1   4   9      189.25      166.16      7.11 o
   0   4   9     1636.45     1552.01     16.84 o
   1   4   9        0.06       -2.55     11.40 o
   2   4   9     3182.61     3090.08     37.34 o
   3   4   9     1006.02      979.68     21.15 o
   4   4   9     1792.24     1736.17     26.40 o
   5   4   9     2195.98     2089.13     31.83 o
   6   4   9        3.28       12.07     14.63 o
   7   4   9      330.35      292.20     33.60 o
   8   4   9       83.08       70.28     35.87 o
   9   4   9      261.58      263.63     40.74 o
  10   4   9       23.78       24.34     41.22 o
 -10   5   9       94.50      108.54     41.24 o
  -9   5   9       76.45       52.68     21.15 o
  -8   5   9      511.23      465.12     21.25 o
  -7   5   9        4.57       -1.33     18.85 o
  -6   5   9     1737.49     1619.42     23.62 o
  -5   5   9      927.06      928.87     19.68 o
  -4   5   9     1568.88     1404.78     24.90 o
  -3   5   9       27.89       28.89     10.94 o
  -2   5   9       73.32       81.35      8.71 o
  -1   5   9     1920.40     1739.65     27.24 o
   0   5   9     1969.84     1852.00     19.38 o
   1   5   9     1279.50     1210.04     18.24 o
   2   5   9       81.74       86.28     13.98 o
   3   5   9     4959.99     4779.43     34.27 o
   4   5   9     1926.71     1765.74     29.17 o
   5   5   9      115.16       84.54     16.40 o
   6   5   9       87.68       91.33     24.63 o
   7   5   9      734.94      687.11     37.28 o
   8   5   9       97.79       81.83     37.68 o
   9   5   9       14.34       16.31     41.92 o
 -10   6   9      714.36      729.21     35.35 o
  -9   6   9       48.14       33.73     29.82 o
  -8   6   9      308.58      287.36     27.81 o
  -7   6   9      756.12      711.28     23.53 o
  -6   6   9      156.56      114.27     19.38 o
  -5   6   9      341.66      361.95     19.46 o
  -4   6   9     3423.48     3086.31     35.56 o
  -3   6   9     2917.90     2768.59     36.98 o
  -2   6   9     1134.91     1023.23     19.97 o
  -1   6   9     7911.34     7875.27    124.80 o
   0   6   9     2042.15     1976.49     36.08 o
   1   6   9      270.55      271.73     16.03 o
   2   6   9      963.12      954.38     20.02 o
   3   6   9     3037.42     2830.67     32.86 o
   4   6   9      411.32      402.59     18.86 o
   5   6   9      898.71      862.71     21.23 o
   6   6   9     3012.13     2963.59     40.10 o
   7   6   9      447.38      396.64     56.60 o
   8   6   9       19.32       32.78     41.47 o
   9   6   9      272.17      259.43     44.87 o
  -9   7   9       33.73       41.37     31.23 o
  -8   7   9       81.78       59.86     24.69 o
  -7   7   9      325.67      312.05     24.12 o
  -6   7   9        9.61       -2.00     20.94 o
  -5   7   9      318.57      303.73     21.06 o
  -4   7   9      121.20      148.82     15.86 o
  -3   7   9      617.91      525.78     24.14 o
  -2   7   9     1081.51      917.69     19.12 o
  -1   7   9      529.44      508.91     21.41 o
   0   7   9      383.06      338.76     17.88 o
   1   7   9        1.77       -2.76     16.75 o
   2   7   9      993.83      799.22     21.77 o
   3   7   9      152.88      134.30     18.47 o
   4   7   9      189.02      147.15     19.95 o
   5   7   9       19.44        1.28     19.30 o
   6   7   9        2.17        6.15     29.54 o
   7   7   9        0.48       -6.34     39.74 o
   8   7   9        9.43        2.34     42.36 o
  -9   8   9      759.85      849.47     37.90 o
  -8   8   9      218.91      185.79     27.46 o
  -7   8   9     1729.76     1626.19     32.34 o
  -6   8   9       44.62       35.23     23.72 o
  -5   8   9      927.92      873.10     31.56 o
  -4   8   9       29.34       21.42     20.37 o
  -3   8   9      807.84      737.51     22.74 o
  -2   8   9      630.48      575.74     21.38 o
  -1   8   9      672.79      616.05     24.98 o
   0   8   9     2053.05     2049.70     31.46 o
   1   8   9       77.83      106.91     19.66 o
   2   8   9     3063.66     2863.34     61.36 o
   3   8   9     1014.78      921.39     25.08 o
   4   8   9     1225.99     1225.21     26.90 o
   5   8   9     1192.31     1157.06     27.40 o
   6   8   9      244.27      240.73     32.68 o
   7   8   9      725.33      739.89     46.91 o
  -8   9   9       26.94       28.01     28.72 o
  -7   9   9      223.90      250.86     27.99 o
  -6   9   9      233.24      191.47     26.96 o
  -5   9   9      135.49      133.62     31.24 o
  -4   9   9      329.52      299.39     29.81 o
  -3   9   9        9.95        3.41     22.01 o
  -2   9   9       43.54       24.08     21.34 o
  -1   9   9      348.59      321.45     23.38 o
   0   9   9      348.76      286.65     22.17 o
   1   9   9      461.82      402.53     31.25 o
   2   9   9     1430.00     1266.34     28.05 o
   3   9   9      245.78      199.53     23.68 o
   4   9   9       89.80       81.80     24.36 o
   5   9   9       77.22       47.08     31.96 o
   6   9   9       22.92       12.19     33.29 o
   7   9   9       29.14       64.12     46.91 o
  -6  10   9        4.08        0.45     34.78 o
  -5  10   9     1837.92     1806.66     40.62 o
  -4  10   9      157.26      118.52     31.52 o
  -3  10   9     1277.09     1266.79     37.40 o
  -2  10   9     2865.14     2718.20     63.90 o
  -1  10   9      920.74      743.91     28.32 o
   0  10   9     2512.22     2344.19    102.68 o
   1  10   9      128.73       88.08     24.40 o
   2  10   9     1350.04     1238.25     35.43 o
   3  10   9       82.98       64.23     25.86 o
   4  10   9      125.28      139.23     27.02 o
   5  10   9      484.23      469.63     49.67 o
  -5  11   9      561.72      467.66     47.89 o
  -4  11   9       16.23      -29.58     45.36 o
  -3  11   9       75.17       45.03     34.28 o
  -2  11   9       31.72       45.70     33.66 o
  -1  11   9        8.14       -9.86     27.22 o
   0  11   9      890.22      843.70     36.88 o
   1  11   9      779.46      829.44     39.90 o
   2  11   9      503.43      414.69     32.87 o
   3  11   9       89.22       65.66     27.61 o
   4  11   9        3.74        5.70     27.28 o
 -11   0  10     3938.20     4026.06    118.47 o
 -10   0  10        2.03      -16.85     36.83 o
  -9   0  10     2313.11     2195.07     44.32 o
  -8   0  10     1661.84     1492.46     36.29 o
  -7   0  10      919.12      879.92     29.83 o
  -6   0  10      308.23      272.41     18.10 o
  -5   0  10       39.35       36.94      9.42 o
  -4   0  10    23047.38    23290.38    264.49 o
  -3   0  10      365.73      387.00     15.95 o
  -2   0  10     7179.07     6502.16     53.39 o
  -1   0  10     1390.43     1582.98     20.74 o
   0   0  10      652.87      607.85     15.34 o
   1   0  10     2113.75     2281.54     26.89 o
   2   0  10     1410.60     1434.53     18.16 o
   3   0  10     7356.43     7400.25     29.32 o
   4   0  10        0.47        5.95     11.39 o
   5   0  10     3023.99     2935.00     76.07 o
   6   0  10       45.37       35.28     16.01 o
   7   0  10      512.25      518.81     31.08 o
   8   0  10      326.08      292.85     31.77 o
   9   0  10      813.77      718.31     70.18 o
  10   0  10     5376.87     5286.37     79.31 o
 -11   1  10      106.30      105.15     31.97 o
 -10   1  10      449.00      415.11     30.93 o
  -9   1  10      166.13      129.04     25.86 o
  -8   1  10     1761.26     1682.67     30.12 o
  -7   1  10     1486.78     1348.32     22.08 o
  -6   1  10      696.85      664.16     14.30 o
  -5   1  10        1.05        2.05      8.79 o
  -4   1  10        6.76       10.03      8.13 o
  -3   1  10     2554.44     2616.38     14.29 o
  -2   1  10      158.06      163.06      9.50 o
  -1   1  10      626.81      487.00     10.92 o
   0   1  10     4608.48     4809.66     33.67 o
   1   1  10      852.04      862.80     18.03 o
   2   1  10      562.31      534.33      8.82 o
   3   1  10      287.91      277.35      8.20 o
   4   1  10        7.44        5.63      8.59 o
   5   1  10      423.52      375.97     12.31 o
   6   1  10       93.82       80.37     12.96 o
   7   1  10     1728.20     1607.72     34.68 o
   8   1  10        8.98       -4.72     20.90 o
   9   1  10      165.59      150.68     24.17 o
  10   1  10      168.95      127.63     32.84 o
 -11   2  10      328.14      311.87     33.31 o
 -10   2  10      131.78      106.18     29.69 o
  -9   2  10     1988.08     1913.09     48.49 o
  -8   2  10       40.71       43.36     22.99 o
  -7   2  10     3095.22     2985.86     39.94 o
  -6   2  10     2459.39     2365.00     17.62 o
  -5   2  10      331.38      305.60     11.04 o
  -4   2  10     1025.18      922.17     12.31 o
  -3   2  10      987.05      947.32     11.55 o
  -2   2  10     1916.36     1723.11     15.64 o
  -1   2  10       92.61       72.45      6.11 o
   0   2  10     6123.46     6184.18     55.70 o
   1   2  10     6367.57     6322.14     32.45 o
   2   2  10      159.05      130.13      8.33 o
   3   2  10     4897.72     4872.58     18.46 o
   4   2  10      767.83      736.65     13.40 o
   5   2  10     2760.30     2660.47     42.71 o
   6   2  10       22.41       17.16     12.48 o
   7   2  10      856.68      807.58     22.44 o
   8   2  10     1252.02     1170.14     25.92 o
   9   2  10      756.88      737.73     33.30 o
  10   2  10      171.54      175.20     31.41 o
 -11   3  10       82.79       62.11     31.49 o
 -10   3  10      125.83      103.16     34.95 o
  -9   3  10      567.85      497.17     27.97 o
  -8   3  10      110.72      121.36     18.87 o
  -7   3  10      932.86      827.63     18.64 o
  -6   3  10     1065.40     1020.08     18.17 o
  -5   3  10       76.30       62.79     13.08 o
  -4   3  10      339.47      279.13     16.14 o
  -3   3  10     2224.85     2017.58     50.33 o
  -2   3  10      498.75      407.91      7.50 o
  -1   3  10     1362.46     1196.79     27.34 o
   0   3  10     2764.34     2774.54     30.22 o
   1   3  10     2674.61     2604.53     34.77 o
   2   3  10      185.00      159.20     12.19 o
   3   3  10     1288.59     1211.84     21.49 o
   4   3  10       14.13        0.74     10.88 o
   5   3  10      622.61      598.84     14.09 o
   6   3  10      422.77      428.47     14.26 o
   7   3  10     1192.58     1139.41     38.30 o
   8   3  10      938.19      884.05     41.14 o
   9   3  10      185.22      143.40     38.56 o
  10   3  10      144.25      135.92     41.26 o
 -11   4  10       13.87       45.73     41.83 o
 -10   4  10       16.12       33.40     28.33 o
  -9   4  10      338.11      304.56     26.80 o
  -8   4  10      337.74      300.81     24.40 o
  -7   4  10     1147.94     1099.30     21.85 o
  -6   4  10     1156.14     1086.79     20.16 o
  -5   4  10     3244.40     3128.96     25.04 o
  -4   4  10       21.70       33.58      8.87 o
  -3   4  10       73.18       61.62      8.51 o
  -2   4  10     3679.12     3583.22     66.50 o
  -1   4  10      496.87      414.44      9.09 o
   0   4  10     2570.66     2300.26     87.66 o
   1   4  10     3057.80     2778.57     31.22 o
   2   4  10     3234.44     3019.09     23.26 o
   3   4  10       99.47       94.17     14.55 o
   4   4  10      913.26      836.61     18.53 o
   5   4  10       85.34       66.83     15.14 o
   6   4  10     3036.09     2924.82     46.94 o
   7   4  10     2165.23     2058.69     43.68 o
   8   4  10      536.54      559.91     39.72 o
   9   4  10      756.60      705.10     43.79 o
 -10   5  10     1496.45     1494.45     89.60 o
  -9   5  10       20.81        7.87     21.53 o
  -8   5  10      960.07      893.26     29.21 o
  -7   5  10       33.27       20.81     19.49 o
  -6   5  10     1182.04     1113.49     24.15 o
  -5   5  10     2909.74     2680.48     58.14 o
  -4   5  10      363.47      335.25     13.04 o
  -3   5  10     4368.66     4009.05     26.35 o
  -2   5  10      238.35      226.92      9.38 o
  -1   5  10      702.50      661.76     16.64 o
   0   5  10      757.63      723.14     21.48 o
   1   5  10     1667.96     1622.06     20.30 o
   2   5  10     2352.09     2215.60     25.63 o
   3   5  10      441.05      389.48     16.83 o
   4   5  10     7976.21     8047.71     39.83 o
   5   5  10       64.19       53.83     16.92 o
   6   5  10     1513.56     1517.17     37.64 o
   7   5  10       50.09       36.99     34.94 o
   8   5  10      319.93      344.95     40.88 o
   9   5  10      802.83      744.68     47.41 o
 -10   6  10        0.71       -9.65     43.61 o
  -9   6  10      139.46      113.11     29.21 o
  -8   6  10      164.91      164.44     27.76 o
  -7   6  10       15.44       10.07     21.06 o
  -6   6  10       17.55       12.49     19.22 o
  -5   6  10      901.84      841.34     22.08 o
  -4   6  10     1112.09      991.37     21.51 o
  -3   6  10      490.72      480.93     15.01 o
  -2   6  10      367.98      341.60     14.15 o
  -1   6  10        1.59       14.41     13.05 o
   0   6  10        2.29        2.30     15.52 o
   1   6  10       99.40       97.80     16.02 o
   2   6  10      771.32      694.68     22.90 o
   3   6  10     1813.26     1739.17     32.94 o
   4   6  10       60.26       63.74     17.70 o
   5   6  10      139.44      122.80     18.94 o
   6   6  10       82.49       62.90     27.60 o
   7   6  10        3.87        9.87     37.38 o
   8   6  10      172.86      145.18     40.12 o
   9   6  10      642.94      657.45     49.66 o
  -9   7  10     1154.38     1177.66     36.95 o
  -8   7  10     2586.14     2595.56     46.54 o
  -7   7  10      163.04      172.26     23.77 o
  -6   7  10      196.77      176.92     22.59 o
  -5   7  10     2479.16     2473.18     30.33 o
  -4   7  10      227.19      236.36     20.21 o
  -3   7  10     5586.38     5263.38     69.63 o
  -2   7  10      545.57      486.31     20.22 o
  -1   7  10     4298.30     4184.11     73.65 o
   0   7  10      183.11      169.55     17.45 o
   1   7  10      128.79      141.91     18.80 o
   2   7  10     2979.01     3011.93     45.72 o
   3   7  10       20.05       15.67     19.37 o
   4   7  10     1324.67     1289.68     37.88 o
   5   7  10      467.49      425.72     22.42 o
   6   7  10     5576.58     5742.86     89.40 o
   7   7  10      285.82      318.64     43.64 o
   8   7  10      104.46      105.62     44.79 o
  -8   8  10      186.06      195.80     27.95 o
  -7   8  10       29.74       10.68     25.42 o
  -6   8  10        3.89      -10.04     23.77 o
  -5   8  10     2950.80     2750.87     34.99 o
  -4   8  10      156.43      116.64     21.21 o
  -3   8  10      604.26      542.79     28.36 o
  -2   8  10       34.65       10.81     19.30 o
  -1   8  10      542.30      448.47     33.52 o
   0   8  10      523.71      404.20     21.88 o
   1   8  10      425.04      407.57     21.90 o
   2   8  10     1499.61     1461.25     30.06 o
   3   8  10        0.37        8.25     22.15 o
   4   8  10       15.39        2.77     22.81 o
   5   8  10        6.25      -19.10     22.70 o
   6   8  10      273.72      246.48     33.23 o
   7   8  10       49.88       31.28     44.33 o
  -7   9  10      252.21      230.31     28.80 o
  -6   9  10     1273.11     1250.99     34.60 o
  -5   9  10      648.98      635.54     34.08 o
  -4   9  10      446.72      400.59     31.29 o
  -3   9  10      981.67     1016.16     33.88 o
  -2   9  10      981.13      850.02     25.69 o
  -1   9  10      525.43      447.45     31.64 o
   0   9  10      443.25      400.62     23.84 o
   1   9  10     1746.73     1723.54     48.85 o
   2   9  10      298.55      294.13     24.10 o
   3   9  10      352.62      323.51     24.99 o
   4   9  10     2101.56     2026.11     33.87 o
   5   9  10      246.93      220.79     33.64 o
   6   9  10       63.54       34.06     34.07 o
  -6  10  10      212.14      254.74     42.48 o
  -5  10  10       47.95       55.40     33.80 o
  -4  10  10       52.88       58.15     33.41 o
  -3  10  10       25.83       12.47     31.97 o
  -2  10  10      381.03      354.56     32.17 o
  -1  10  10        2.61      -12.52     25.24 o
   0  10  10      604.28      577.29     31.69 o
   1  10  10      473.10      469.43     34.80 o
   2  10  10       51.52       37.93     25.16 o
   3  10  10       56.01       22.68     25.59 o
   4  10  10        4.76       -9.65     26.75 o
   5  10  10      157.49      105.06     34.83 o
  -4  11  10       44.87       32.96     35.59 o
  -3  11  10       25.54        2.90     34.67 o
  -2  11  10      112.31       85.00     35.27 o
  -1  11  10      221.52      220.66     34.85 o
   0  11  10      826.76      783.55     31.45 o
   1  11  10     1124.39     1046.30     39.21 o
   2  11  10      441.91      449.65     33.29 o
   3  11  10       58.21       44.75     28.61 o
 -11   1  11      165.76      125.01     29.74 o
 -10   1  11     1910.01     1804.23     34.40 o
  -9   1  11       31.21       18.27     22.42 o
  -8   1  11     1693.34     1629.81     34.79 o
  -7   1  11     1119.31     1116.61     31.54 o
  -6   1  11      186.11      172.53     13.70 o
  -5   1  11     8367.33     8317.67     51.83 o
  -4   1  11     1461.67     1328.93     12.51 o
  -3   1  11     5477.73     5630.88     26.09 o
  -2   1  11     1299.19     1225.90     14.73 o
  -1   1  11      312.00      258.64     10.54 o
   0   1  11     1277.25     1131.34     11.45 o
   1   1  11       38.09       35.61      8.07 o
   2   1  11     8166.14     8053.42     80.39 o
   3   1  11      814.11      720.18     10.09 o
   4   1  11     4181.88     4084.60     27.79 o
   5   1  11     2234.67     2166.62     18.57 o
   6   1  11      502.67      441.38     15.55 o
   7   1  11      398.78      429.01     21.98 o
   8   1  11       14.01       -6.28     22.38 o
   9   1  11      827.42      868.32     28.57 o
  10   1  11      185.97      201.48     32.82 o
 -11   2  11       14.94       -6.04     32.00 o
 -10   2  11        3.48       -0.34     29.15 o
  -9   2  11        6.16      -12.02     25.77 o
  -8   2  11     1868.79     1790.08     44.41 o
  -7   2  11      150.10      155.48     17.23 o
  -6   2  11     1246.60     1154.38     14.32 o
  -5   2  11      876.84      856.54     13.45 o
  -4   2  11     2251.77     2203.06     22.56 o
  -3   2  11       61.09       54.40      9.17 o
  -2   2  11     1194.65     1263.21     15.03 o
  -1   2  11     2612.43     2267.07     26.19 o
   0   2  11       10.36       15.98      7.75 o
   1   2  11     1456.20     1321.41     12.52 o
   2   2  11     3860.77     3804.39     30.09 o
   3   2  11      201.24      161.07      9.40 o
   4   2  11      235.28      219.27     12.46 o
   5   2  11       14.46       10.47     12.36 o
   6   2  11     1939.40     1996.13     33.08 o
   7   2  11      194.04      174.91     19.91 o
   8   2  11      563.97      584.97     30.67 o
   9   2  11       56.12       51.14     28.90 o
  10   2  11        2.83        1.74     39.30 o
 -11   3  11      318.19      313.31     33.90 o
 -10   3  11      580.36      564.96     32.07 o
  -9   3  11     1646.87     1497.85     33.72 o
  -8   3  11      279.18      261.96     33.48 o
  -7   3  11     4072.36     3939.17     29.00 o
  -6   3  11       45.33       50.48     14.57 o
  -5   3  11     2014.57     1932.07     20.26 o
  -4   3  11       69.87       51.27     10.85 o
  -3   3  11     2176.40     2026.69     26.92 o
  -2   3  11     2933.82     2716.60     46.00 o
  -1   3  11      798.60      740.63     10.09 o
   0   3  11    13877.63    14193.82     95.33 o
   1   3  11       75.51       51.93      8.52 o
   2   3  11      768.20      718.75     11.67 o
   3   3  11      824.90      751.95     16.32 o
   4   3  11      613.56      579.68     15.42 o
   5   3  11     1793.12     1758.04     18.79 o
   6   3  11       83.43       72.03     13.66 o
   7   3  11     6063.10     6017.90     73.42 o
   8   3  11       14.32      -16.21     34.79 o
   9   3  11      207.50      171.24     39.60 o
 -11   4  11      341.03      307.80     32.94 o
 -10   4  11      375.93      343.24     30.84 o
  -9   4  11       84.59       63.24     26.90 o
  -8   4  11      140.48      113.84     33.67 o
  -7   4  11     1289.67     1274.16     25.50 o
  -6   4  11     2447.18     2330.59     24.61 o
  -5   4  11       95.84       77.65     13.46 o
  -4   4  11     2793.31     2751.31     28.03 o
  -3   4  11     1547.66     1403.21     44.39 o
  -2   4  11       19.86       11.49      8.59 o
  -1   4  11      198.44      167.47     11.49 o
   0   4  11     1285.05     1137.87     36.29 o
   1   4  11     5479.56     5384.40     41.54 o
   2   4  11       43.22       44.76     13.92 o
   3   4  11     3718.61     3646.26     27.14 o
   4   4  11     1642.11     1577.28     21.88 o
   5   4  11       80.89       63.85     16.22 o
   6   4  11       69.99       68.41     24.54 o
   7   4  11      415.47      405.93     37.13 o
   8   4  11      476.68      412.42     64.29 o
   9   4  11       15.50       -3.72     39.83 o
 -10   5  11       85.80       64.31     42.48 o
  -9   5  11      278.16      247.75     27.87 o
  -8   5  11      468.44      413.99     27.12 o
  -7   5  11      799.78      767.92     22.44 o
  -6   5  11     1622.42     1517.67     24.17 o
  -5   5  11     3548.22     3394.87     33.51 o
  -4   5  11      159.05      158.15     13.69 o
  -3   5  11       14.42        4.85     11.51 o
  -2   5  11     1092.60      985.93     54.68 o
  -1   5  11      245.01      205.53     15.31 o
   0   5  11     4015.40     3985.34     36.64 o
   1   5  11      698.87      659.93     19.52 o
   2   5  11     4234.45     4135.95     29.21 o
   3   5  11      417.52      399.44     18.02 o
   4   5  11      174.00      135.91     18.19 o
   5   5  11     1065.20     1047.29     22.18 o
   6   5  11      174.55      125.64     27.27 o
   7   5  11      954.38      907.99     75.80 o
   8   5  11      558.13      491.95     45.29 o
   9   5  11      183.76      203.33     44.68 o
 -10   6  11      273.73      213.99     43.59 o
  -9   6  11     1421.99     1404.16     48.62 o
  -8   6  11      521.34      507.72     29.17 o
  -7   6  11      528.48      462.55     23.04 o
  -6   6  11      303.27      320.91     21.03 o
  -5   6  11     1922.16     1808.78     25.78 o
  -4   6  11     5413.72     5295.01     75.71 o
  -3   6  11       22.75       11.58     16.84 o
  -2   6  11    10226.73     9771.55    114.10 o
  -1   6  11     4747.59     4904.35     82.42 o
   0   6  11       81.63       75.67     15.95 o
   1   6  11      299.05      268.94     17.35 o
   2   6  11     2178.89     2090.90     40.57 o
   3   6  11     3788.26     3693.66     45.09 o
   4   6  11      492.17      428.65     20.53 o
   5   6  11     1935.77     2018.00     27.64 o
   6   6  11      130.07      148.28     30.01 o
   7   6  11       66.11       67.93     39.23 o
   8   6  11     1261.91     1197.35    118.92 o
  -9   7  11       95.00       84.00     42.19 o
  -8   7  11        0.52        6.51     24.57 o
  -7   7  11       31.76       30.51     23.01 o
  -6   7  11      292.07      254.82     22.83 o
  -5   7  11        0.90       -8.11     20.79 o
  -4   7  11       12.40       -8.13     19.62 o
  -3   7  11     1398.78     1306.33     24.05 o
  -2   7  11       19.91       -2.58     17.66 o
  -1   7  11      222.20      201.52     20.28 o
   0   7  11       27.61        6.09     17.89 o
   1   7  11      506.62      472.77     20.37 o
   2   7  11       19.28       16.66     19.92 o
   3   7  11       55.23       37.43     19.79 o
   4   7  11       21.21        9.52     20.71 o
   5   7  11       18.42       30.09     21.34 o
   6   7  11       55.39       40.90     31.89 o
   7   7  11        0.77      -14.92     42.67 o
   8   7  11       89.34      103.22     44.09 o
  -8   8  11      346.84      333.73     28.24 o
  -7   8  11      475.89      443.72     27.29 o
  -6   8  11     1092.86     1063.40     28.24 o
  -5   8  11      121.67       97.05     23.39 o
  -4   8  11      898.52      920.94     25.22 o
  -3   8  11      125.26       92.30     25.77 o
  -2   8  11     1269.60     1244.64     32.60 o
  -1   8  11     1404.89     1326.64     29.10 o
   0   8  11       42.06       31.26     19.88 o
   1   8  11     1369.28     1325.87     36.10 o
   2   8  11        9.06       -1.11     21.82 o
   3   8  11     2190.41     2145.31     31.09 o
   4   8  11      853.39      801.76     26.37 o
   5   8  11      987.69      989.64     30.87 o
   6   8  11      354.95      390.86     35.58 o
   7   8  11      225.57      257.93     46.95 o
  -7   9  11      114.34       86.23     27.86 o
  -6   9  11       95.31       91.65     33.35 o
  -5   9  11       89.24       91.14     31.56 o
  -4   9  11        0.29        1.19     29.51 o
  -3   9  11        1.85       28.67     29.75 o
  -2   9  11      576.09      477.84     31.58 o
  -1   9  11      391.14      318.00     26.66 o
   0   9  11      456.47      424.13     27.59 o
   1   9  11      573.59      569.99     26.35 o
   2   9  11       99.16       85.23     24.62 o
   3   9  11       20.65       10.51     24.13 o
   4   9  11       50.77       40.18     24.80 o
   5   9  11        2.83      -33.71     32.97 o
   6   9  11        7.11      -18.61     35.53 o
  -6  10  11     1294.92     1299.79     62.64 o
  -5  10  11      565.69      471.44     36.89 o
  -4  10  11       34.73       40.26     33.60 o
  -3  10  11      706.54      650.20     35.42 o
  -2  10  11      121.37       89.33     32.55 o
  -1  10  11      596.31      570.56     34.99 o
   0  10  11      747.33      695.63     36.66 o
   1  10  11     2763.27     3011.10     66.34 o
   2  10  11      176.30      163.29     27.02 o
   3  10  11       31.14       20.72     26.74 o
   4  10  11      212.90      209.23     27.52 o
  -4  11  11       26.98       11.98     35.73 o
  -3  11  11      794.24      715.30     38.67 o
  -2  11  11       59.67       97.48     35.54 o
  -1  11  11      115.70      147.53     35.64 o
   0  11  11       13.53       12.98     34.02 o
   1  11  11       37.19        9.02     31.10 o
   2  11  11        7.26      -10.03     31.30 o
 -11   0  12      391.37      370.59     44.35 o
 -10   0  12      558.49      502.84     52.50 o
  -9   0  12     1128.36     1059.47     77.74 o
  -8   0  12      379.19      332.94     31.99 o
  -7   0  12     1784.57     1810.87     29.98 o
  -6   0  12     1313.45     1291.92     26.66 o
  -5   0  12     7163.26     7021.11     45.18 o
  -4   0  12     4646.88     4525.14     50.63 o
  -3   0  12      664.85      549.49     19.21 o
  -2   0  12     4167.07     4082.03     39.00 o
  -1   0  12     9134.24    10032.40     50.59 o
   0   0  12      240.32      269.07     16.20 o
   1   0  12     5482.96     5358.74     44.58 o
   2   0  12     9837.13     9890.23    132.21 o
   3   0  12      156.29      119.07     12.34 o
   4   0  12      644.57      628.23     15.71 o
   5   0  12     2536.67     2496.09     26.70 o
   6   0  12     2751.25     2737.10     44.37 o
   7   0  12       27.47       30.41     29.24 o
   8   0  12     1798.06     1755.02     42.71 o
   9   0  12     2245.28     2331.52     49.74 o
  10   0  12      628.41      792.14    159.28 o
 -11   1  12      152.31      145.64     30.34 o
 -10   1  12       37.72        6.77     27.00 o
  -9   1  12      898.49      817.94     27.29 o
  -8   1  12      285.85      242.83     22.00 o
  -7   1  12      236.70      230.88     17.84 o
  -6   1  12     1913.16     1856.96     20.68 o
  -5   1  12     3863.19     3697.10     25.07 o
  -4   1  12      166.35      123.64     12.50 o
  -3   1  12      221.47      239.77      8.81 o
  -2   1  12     2101.34     2040.52     19.82 o
  -1   1  12     1246.59     1120.19     15.25 o
   0   1  12       13.47       17.52      8.32 o
   1   1  12       86.55      102.56      8.88 o
   2   1  12     1995.19     1933.77     13.95 o
   3   1  12       76.60       65.91      8.74 o
   4   1  12      514.23      441.14     10.36 o
   5   1  12     1287.61     1184.05     14.50 o
   6   1  12     1099.27     1002.22     19.66 o
   7   1  12      136.04       91.86     21.04 o
   8   1  12      363.64      285.65     24.04 o
   9   1  12        2.65        3.92     30.20 o
  10   1  12        3.32      -13.60     32.59 o
 -11   2  12      255.44      188.96     30.41 o
 -10   2  12      775.82      716.98     30.01 o
  -9   2  12        0.88       -1.84     23.70 o
  -8   2  12     1409.91     1330.18     45.81 o
  -7   2  12      223.67      207.89     18.54 o
  -6   2  12     1677.81     1589.84     24.79 o
  -5   2  12      191.30      181.96     14.36 o
  -4   2  12     2949.99     2808.84     28.16 o
  -3   2  12     4962.80     4799.71     41.25 o
  -2   2  12      101.96       88.94     10.94 o
  -1   2  12     3315.17     3182.30     38.27 o
   0   2  12      702.38      630.31     10.72 o
   1   2  12     2648.88     2635.97     24.57 o
   2   2  12     1399.80     1373.48     13.48 o
   3   2  12     3072.97     2967.02     32.05 o
   4   2  12     3385.07     3318.38     22.52 o
   5   2  12       13.29       11.43     12.74 o
   6   2  12     3876.43     3971.87     45.85 o
   7   2  12       96.75       75.67     20.17 o
   8   2  12      206.77      167.08     28.95 o
   9   2  12       14.77       30.16     38.12 o
 -11   3  12       35.13       40.31     31.54 o
 -10   3  12      151.58       99.24     29.25 o
  -9   3  12      788.19      688.50     30.34 o
  -8   3  12        2.39        1.55     26.60 o
  -7   3  12     1332.78     1240.67     28.20 o
  -6   3  12      465.18      438.32     18.93 o
  -5   3  12     2513.13     2447.63     22.32 o
  -4   3  12      117.08      104.32     11.48 o
  -3   3  12        9.77       15.22     10.47 o
  -2   3  12     1591.35     1530.81     17.76 o
  -1   3  12       49.34       22.63      8.05 o
   0   3  12     8146.42     8316.18     88.24 o
   1   3  12        4.21        9.15      8.92 o
   2   3  12      914.32      866.76     22.70 o
   3   3  12       96.59       87.48     14.17 o
   4   3  12       88.11       73.24     12.72 o
   5   3  12      402.43      378.53     14.85 o
   6   3  12       55.23       56.83     16.96 o
   7   3  12     1663.87     1695.87     44.71 o
   8   3  12      335.34      324.30     38.46 o
   9   3  12      794.67      762.13     46.11 o
 -10   4  12       87.87      113.20     29.31 o
  -9   4  12      378.75      352.97     28.42 o
  -8   4  12     1791.34     1698.15     43.85 o
  -7   4  12       68.80       64.97     22.76 o
  -6   4  12      324.83      293.68     15.90 o
  -5   4  12       63.54       49.06     13.75 o
  -4   4  12       12.42        0.16     13.88 o
  -3   4  12      376.22      346.19     14.18 o
  -2   4  12     1121.39      909.47     44.78 o
  -1   4  12     4360.44     4108.85     29.04 o
   0   4  12       10.43       14.68      7.27 o
   1   4  12     8983.88     8954.72    106.26 o
   2   4  12      827.75      814.39     18.17 o
   3   4  12     2039.34     1969.50     31.57 o
   4   4  12     1518.53     1472.95     22.88 o
   5   4  12      374.04      340.26     18.60 o
   6   4  12     1179.10     1129.16     31.03 o
   7   4  12      237.89      211.39     38.19 o
   8   4  12      765.97      805.34     43.83 o
   9   4  12      142.67      103.18     43.61 o
 -10   5  12      295.31      286.13     43.75 o
  -9   5  12       76.50       63.68     26.97 o
  -8   5  12      166.18      164.33     35.86 o
  -7   5  12     1827.05     1768.32     27.24 o
  -6   5  12      844.55      734.46     29.44 o
  -5   5  12       37.74       29.15     14.99 o
  -4   5  12     3920.39     3803.35     33.63 o
  -3   5  12      178.46      148.92     13.91 o
  -2   5  12      885.78      866.90     60.15 o
  -1   5  12      215.76      188.75     16.01 o
   0   5  12       52.24       55.03     15.03 o
   1   5  12     1381.26     1251.45     20.56 o
   2   5  12     1058.77     1011.58     20.52 o
   3   5  12     2155.31     2105.26     26.02 o
   4   5  12     1330.15     1255.78     23.18 o
   5   5  12     1361.31     1302.90     24.03 o
   6   5  12        9.31        7.29     27.20 o
   7   5  12     1003.61      965.91     44.71 o
   8   5  12      213.49      190.27     42.86 o
  -9   6  12       11.08       15.97     40.54 o
  -8   6  12      265.57      272.52     38.52 o
  -7   6  12        1.41        0.99     21.81 o
  -6   6  12      865.27      861.81     23.99 o
  -5   6  12       84.16       70.97     19.84 o
  -4   6  12      463.07      427.71     19.44 o
  -3   6  12       31.85       30.14     17.12 o
  -2   6  12       17.38       26.43     19.04 o
  -1   6  12       42.84       34.48     17.90 o
   0   6  12       39.96       33.50     16.93 o
   1   6  12     1110.14     1011.47     21.58 o
   2   6  12      271.72      257.36     18.69 o
   3   6  12        1.23        6.86     19.06 o
   4   6  12       15.23       13.43     18.94 o
   5   6  12        7.09       24.04     19.89 o
   6   6  12     1232.55     1206.13     38.35 o
   7   6  12       11.36       27.73     38.02 o
   8   6  12      124.43      101.60     44.08 o
  -9   7  12      979.24      978.85     46.86 o
  -8   7  12       78.86      105.37     29.98 o
  -7   7  12       17.04       12.31     24.03 o
  -6   7  12      171.10      188.22     23.48 o
  -5   7  12      568.15      528.38     23.26 o
  -4   7  12     3810.27     3695.56     38.17 o
  -3   7  12     1615.90     1546.69     35.67 o
  -2   7  12     2071.10     2028.53     33.46 o
  -1   7  12      133.47      105.89     20.04 o
   0   7  12      580.04      511.10     20.44 o
   1   7  12      294.41      272.25     20.97 o
   2   7  12      285.76      302.11     21.29 o
   3   7  12     1940.74     1911.61     28.25 o
   4   7  12     1287.41     1220.34     26.93 o
   5   7  12     3424.12     3462.52     41.03 o
   6   7  12      280.27      233.13     33.38 o
   7   7  12       53.72       26.92     42.55 o
  -8   8  12      449.19      430.82     29.02 o
  -7   8  12      168.20      150.32     25.70 o
  -6   8  12      325.98      284.36     25.83 o
  -5   8  12       14.73        0.96     23.63 o
  -4   8  12     2406.69     2276.41     38.06 o
  -3   8  12        5.07       -2.55     26.85 o
  -2   8  12       44.02       29.26     26.80 o
  -1   8  12        4.81      -10.84     31.70 o
   0   8  12       70.80       68.01     20.41 o
   1   8  12     1117.29     1070.66     26.18 o
   2   8  12        0.35      -15.63     21.91 o
   3   8  12      602.24      570.64     25.59 o
   4   8  12      339.21      300.71     24.66 o
   5   8  12       34.66        4.07     23.82 o
   6   8  12        1.21        8.78     34.66 o
  -7   9  12     2220.03     2136.99     43.53 o
  -6   9  12      171.91      180.71     33.17 o
  -5   9  12     1154.61     1179.34     37.71 o
  -4   9  12      484.63      430.59     33.24 o
  -3   9  12      195.88      142.91     31.22 o
  -2   9  12      792.24      708.36     33.41 o
  -1   9  12      115.27      111.58     37.10 o
   0   9  12     2222.23     2189.57     39.59 o
   1   9  12      482.96      474.30     26.56 o
   2   9  12     1832.65     1782.42     39.01 o
   3   9  12      600.06      600.60     36.80 o
   4   9  12       65.91       73.05     24.91 o
   5   9  12      159.42      131.74     34.27 o
  -5  10  12       22.12       35.36     34.97 o
  -4  10  12      211.43      193.19     34.81 o
  -3  10  12      174.40      183.63     34.55 o
  -2  10  12        2.36        9.09     33.02 o
  -1  10  12      459.63      472.34     35.80 o
   0  10  12      283.74      252.24     42.27 o
   1  10  12       73.58       72.38     32.23 o
   2  10  12        6.48       -5.53     27.04 o
   3  10  12      203.44      165.54     27.89 o
   4  10  12      267.10      272.97     28.32 o
  -3  11  12        2.34      -18.08     36.42 o
  -2  11  12      602.64      622.41     39.69 o
  -1  11  12      437.83      508.16     37.86 o
   0  11  12     1143.01     1177.14     50.59 o
   1  11  12       46.18       10.86     41.17 o
 -11   1  13     1664.06     1662.27     38.00 o
 -10   1  13       28.37       32.43     27.27 o
  -9   1  13      945.60      914.83     28.61 o
  -8   1  13      341.36      301.09     27.82 o
  -7   1  13     1059.15     1060.84     25.56 o
  -6   1  13     5517.87     5436.39     31.42 o
  -5   1  13     1525.81     1383.44     19.19 o
  -4   1  13     6335.22     6201.75     30.88 o
  -3   1  13       17.42       21.58     12.25 o
  -2   1  13     4283.34     4208.50     42.46 o
  -1   1  13     1923.17     1898.00     23.03 o
   0   1  13      376.15      345.44     10.82 o
   1   1  13     3248.18     3106.57     25.34 o
   2   1  13     1141.14     1069.37     13.29 o
   3   1  13     6800.22     6863.26     44.07 o
   4   1  13      435.84      415.31     11.32 o
   5   1  13     3080.69     3200.38     20.29 o
   6   1  13      495.61      471.35     17.24 o
   7   1  13      171.49      156.61     21.93 o
   8   1  13      834.00      794.07     27.34 o
   9   1  13      714.78      798.55     36.00 o
 -11   2  13        7.62       22.02     29.50 o
 -10   2  13      296.34      312.14     28.13 o
  -9   2  13     2541.03     2509.73     35.65 o
  -8   2  13      318.70      288.00     28.16 o
  -7   2  13      300.45      302.02     19.68 o
  -6   2  13       16.09       17.33     15.53 o
  -5   2  13      167.55      164.99     15.28 o
  -4   2  13       66.65       56.78     13.76 o
  -3   2  13      458.56      423.12     11.52 o
  -2   2  13     4604.82     4387.96     25.80 o
  -1   2  13      333.52      222.09      9.89 o
   0   2  13        9.25        1.44      9.35 o
   1   2  13     2618.94     2627.98     26.20 o
   2   2  13       93.04       88.21     10.13 o
   3   2  13      797.35      749.35     13.39 o
   4   2  13      883.57      869.69     16.53 o
   5   2  13     1012.93      980.13     17.93 o
   6   2  13       76.29       58.25     14.98 o
   7   2  13      223.09      199.51     23.99 o
   8   2  13     1017.85      916.90     62.19 o
   9   2  13      172.78      146.90     41.42 o
 -10   3  13      651.05      578.26     29.72 o
  -9   3  13      613.84      595.27     28.13 o
  -8   3  13     1460.32     1424.16     34.94 o
  -7   3  13     1348.07     1280.91     24.45 o
  -6   3  13      490.51      487.16     19.73 o
  -5   3  13     1976.47     1847.17     22.27 o
  -4   3  13      778.33      709.16     16.42 o
  -3   3  13     5148.87     4831.17     23.83 o
  -2   3  13     1568.60     1472.56     25.13 o
  -1   3  13     2435.18     2277.78     16.26 o
   0   3  13     1297.96     1206.95     13.51 o
   1   3  13       27.46       22.53      9.35 o
   2   3  13     2215.72     2210.03     27.53 o
   3   3  13     1048.98     1000.51     25.20 o
   4   3  13     1767.23     1661.61     30.61 o
   5   3  13      531.53      494.25     16.05 o
   6   3  13      546.66      537.43     20.43 o
   7   3  13      223.62      195.66     36.46 o
   8   3  13      303.79      294.41     40.17 o
   9   3  13      467.28      481.64     43.50 o
 -10   4  13      300.93      292.47     28.73 o
  -9   4  13       38.28       47.51     32.00 o
  -8   4  13      965.07      917.23     50.33 o
  -7   4  13      813.86      817.24     30.42 o
  -6   4  13      213.02      184.39     19.32 o
  -5   4  13     1034.24     1034.98     18.15 o
  -4   4  13        6.84       -2.12     14.18 o
  -3   4  13      270.21      228.74     14.10 o
  -2   4  13       26.95       20.99     13.75 o
  -1   4  13     5027.20     5013.06     36.38 o
   0   4  13     6132.75     6153.68     48.88 o
   1   4  13       37.40       38.53     14.46 o
   2   4  13     1450.24     1451.04     21.20 o
   3   4  13       31.41       29.76     16.10 o
   4   4  13      989.16      951.52     21.58 o
   5   4  13       21.07       13.60     17.79 o
   6   4  13     1023.79     1052.71     32.00 o
   7   4  13      856.19      840.29     42.34 o
   8   4  13       41.10       44.08     41.24 o
   9   4  13      207.23      228.92     44.60 o
 -10   5  13      150.17      135.49     30.07 o
  -9   5  13      387.16      388.25     42.94 o
  -8   5  13      180.91      150.27     28.14 o
  -7   5  13     2893.74     2687.01     45.20 o
  -6   5  13      575.01      527.87     21.14 o
  -5   5  13      731.85      670.54     17.65 o
  -4   5  13     1131.53     1084.61     21.29 o
  -3   5  13      730.98      679.46     23.49 o
  -2   5  13     1425.01     1326.34     32.34 o
  -1   5  13     3130.10     2878.78    136.47 o
   0   5  13      766.39      699.80     17.97 o
   1   5  13      450.22      447.58     18.25 o
   2   5  13        8.64       -0.56     17.21 o
   3   5  13       58.10       35.83     17.75 o
   4   5  13      110.13      110.75     19.18 o
   5   5  13      485.47      458.88     21.57 o
   6   5  13      114.73      111.58     29.27 o
   7   5  13      270.62      255.68     40.88 o
   8   5  13      577.34      620.99     45.91 o
  -9   6  13       12.27       21.02     42.42 o
  -8   6  13       56.28       42.54     37.55 o
  -7   6  13      398.38      377.14     28.36 o
  -6   6  13      152.34      142.36     21.40 o
  -5   6  13     2236.90     2184.04     53.18 o
  -4   6  13       44.85       43.74     19.02 o
  -3   6  13     4818.68     4721.81     63.14 o
  -2   6  13       98.09       77.61     19.82 o
  -1   6  13      476.17      520.85     32.94 o
   0   6  13      870.01      804.11     20.59 o
   1   6  13       97.06       82.91     18.61 o
   2   6  13     3596.79     3485.65     47.29 o
   3   6  13      286.24      290.86     20.97 o
   4   6  13      663.38      709.43     23.82 o
   5   6  13      347.38      332.36     22.90 o
   6   6  13      488.96      507.73     33.53 o
   7   6  13       16.77       -4.01     42.30 o
   8   6  13       52.47       15.02     43.96 o
  -8   7  13        4.84       11.58     31.19 o
  -7   7  13       51.50       28.37     29.64 o
  -6   7  13      147.98      142.18     23.46 o
  -5   7  13      710.63      683.56     25.25 o
  -4   7  13      943.36      940.07     27.52 o
  -3   7  13        9.09       23.61     20.21 o
  -2   7  13      188.93      173.56     25.26 o
  -1   7  13        4.93       19.88     29.19 o
   0   7  13       11.69        4.30     18.44 o
   1   7  13       10.95      -10.52     19.59 o
   2   7  13      847.95      774.16     23.84 o
   3   7  13      166.71      179.04     21.72 o
   4   7  13      327.56      310.17     23.68 o
   5   7  13        0.06      -11.78     22.64 o
   6   7  13        1.14        6.19     31.51 o
   7   7  13      139.86      147.93     44.20 o
  -7   8  13      329.83      314.10     27.85 o
  -6   8  13      267.86      300.99     26.45 o
  -5   8  13     1068.99     1088.82     29.44 o
  -4   8  13       20.93       36.11     28.07 o
  -3   8  13     1262.49     1211.39     33.62 o
  -2   8  13      734.87      706.62     37.68 o
  -1   8  13      199.92      198.84     34.21 o
   0   8  13      965.44      950.15     32.08 o
   1   8  13       31.61       25.19     22.21 o
   2   8  13     1682.20     1675.16     37.68 o
   3   8  13        2.25       -5.14     23.50 o
   4   8  13     1429.63     1429.66     53.32 o
   5   8  13      121.59      149.38     32.93 o
   6   8  13      380.24      370.71     36.80 o
  -6   9  13       57.13       87.03     34.41 o
  -5   9  13      173.66      139.45     33.16 o
  -4   9  13      238.32      221.21     32.28 o
  -3   9  13        3.10       10.62     30.64 o
  -2   9  13      433.12      456.39     33.68 o
  -1   9  13      127.07       74.07     38.46 o
   0   9  13      498.37      535.44     50.34 o
   1   9  13      305.88      283.13     32.29 o
   2   9  13      717.18      641.53     28.35 o
   3   9  13      281.50      249.59     26.28 o
   4   9  13       28.33       32.07     25.89 o
   5   9  13       12.98       19.99     34.26 o
  -5  10  13      352.69      356.63     36.99 o
  -4  10  13      143.13      117.45     34.92 o
  -3  10  13      119.67       84.23     34.32 o
  -2  10  13      177.72      175.44     35.67 o
  -1  10  13     2731.69     2875.37     58.26 o
   0  10  13     2160.10     2273.93     54.45 o
   1  10  13      123.34      142.83     33.19 o
   2  10  13       68.02       67.16     32.93 o
   3  10  13      413.59      326.86     29.16 o
  -1  11  13        5.50        8.16     36.33 o
 -11   0  14       41.59       48.11     43.60 o
 -10   0  14     2043.42     2094.42     53.42 o
  -9   0  14      203.29      179.48     37.11 o
  -8   0  14      267.82      236.43     51.05 o
  -7   0  14      968.65      998.21     29.33 o
  -6   0  14     1235.14     1195.32     29.07 o
  -5   0  14      146.44      129.73     21.49 o
  -4   0  14     2545.63     2493.11     32.44 o
  -3   0  14     5205.24     4953.17     40.31 o
  -2   0  14     1528.80     1451.50     25.89 o
  -1   0  14     1352.85     1457.82     25.37 o
   0   0  14     2719.87     2683.92     30.83 o
   1   0  14     2197.22     2096.34     28.73 o
   2   0  14      239.70      209.44     14.39 o
   3   0  14      815.62      790.25     17.92 o
   4   0  14     1751.52     1724.13     21.71 o
   5   0  14     1206.71     1173.19     22.40 o
   6   0  14       90.14       87.78     20.59 o
   7   0  14      789.98      798.65     40.10 o
   8   0  14      706.70      716.40     39.09 o
   9   0  14      759.39      664.57     42.90 o
 -10   1  14      396.03      370.30     29.62 o
  -9   1  14      211.07      205.89     25.69 o
  -8   1  14        1.27       -2.58     28.05 o
  -7   1  14     3271.60     3281.71     35.86 o
  -6   1  14       36.88       29.40     16.20 o
  -5   1  14      153.03      134.55     15.68 o
  -4   1  14      107.51       80.00     13.93 o
  -3   1  14     1125.74     1041.30     20.16 o
  -2   1  14      926.58      855.51     16.58 o
  -1   1  14      162.28      151.28     12.88 o
   0   1  14       23.07       21.32     12.17 o
   1   1  14      502.21      478.69     12.47 o
   2   1  14      726.96      720.79     13.06 o
   3   1  14       96.26       80.28     10.77 o
   4   1  14     1083.40     1028.60     13.94 o
   5   1  14       25.88       17.00     12.39 o
   6   1  14       27.36       17.02     16.29 o
   7   1  14       27.46       19.82     21.82 o
   8   1  14      131.77      136.07     25.11 o
   9   1  14       34.99       48.10     32.52 o
 -10   2  14        9.43       -3.00     27.90 o
  -9   2  14      824.17      792.90     29.47 o
  -8   2  14      599.91      528.49     31.08 o
  -7   2  14      348.60      334.41     21.29 o
  -6   2  14      195.57      197.63     17.36 o
  -5   2  14     2252.46     2212.63     23.72 o
  -4   2  14     1982.45     1930.79     21.76 o
  -3   2  14     1707.32     1595.97     19.79 o
  -2   2  14     2136.84     2034.34     20.79 o
  -1   2  14       28.21       25.15     12.63 o
   0   2  14     2878.41     2918.76     28.51 o
   1   2  14      123.07      111.01     10.41 o
   2   2  14     3983.65     3911.57     25.44 o
   3   2  14     4063.04     4004.33     22.09 o
   4   2  14      702.71      657.45     20.75 o
   5   2  14     1386.08     1402.60     20.13 o
   6   2  14      295.65      250.34     16.63 o
   7   2  14      547.15      558.11     37.31 o
   8   2  14      377.07      368.21     41.37 o
   9   2  14      652.51      689.74     46.04 o
 -10   3  14        5.04       26.79     28.42 o
  -9   3  14       90.95       70.87     33.68 o
  -8   3  14     1866.75     1812.63     53.69 o
  -7   3  14        4.29       21.34     19.96 o
  -6   3  14      330.87      301.86     23.25 o
  -5   3  14       39.73       43.46     16.36 o
  -4   3  14      549.78      464.30     22.69 o
  -3   3  14     3312.43     3288.05     31.87 o
  -2   3  14      455.39      424.89     15.32 o
  -1   3  14     2216.60     2134.27     20.86 o
   0   3  14      407.35      340.53     11.29 o
   1   3  14      312.61      289.60     10.91 o
   2   3  14       45.98       39.71     11.47 o
   3   3  14       13.52        5.56     15.88 o
   4   3  14      107.55       94.46     17.87 o
   5   3  14        6.77        8.45     14.82 o
   6   3  14     1801.93     1792.79     26.54 o
   7   3  14      151.14      110.07     37.30 o
   8   3  14      683.87      757.53     43.63 o
 -10   4  14       11.30       -7.06     28.09 o
  -9   4  14     1476.62     1427.09     62.73 o
  -8   4  14      158.19      162.93     30.34 o
  -7   4  14     1964.48     1872.31     28.63 o
  -6   4  14        0.54       -8.67     19.40 o
  -5   4  14      211.13      220.06     21.15 o
  -4   4  14       31.99       24.59     15.12 o
  -3   4  14      127.77      116.73     14.45 o
  -2   4  14     5750.92     5763.41     34.94 o
  -1   4  14     4248.14     4150.97     69.15 o
   0   4  14     1490.60     1476.03     21.69 o
   1   4  14      487.99      496.36     17.37 o
   2   4  14     2257.39     2287.07     25.27 o
   3   4  14     1517.07     1509.53     23.39 o
   4   4  14      224.97      213.83     19.19 o
   5   4  14      455.82      398.33     20.48 o
   6   4  14      447.02      421.64     29.50 o
   7   4  14     1825.00     1897.43     55.90 o
   8   4  14        2.02       -2.19     40.76 o
  -9   5  14      568.14      547.77     50.75 o
  -8   5  14      750.22      731.98     33.70 o
  -7   5  14      408.27      361.89     29.16 o
  -6   5  14     1126.54     1049.54     24.50 o
  -5   5  14     1157.26     1100.05     28.52 o
  -4   5  14     5360.42     5315.49     85.67 o
  -3   5  14      391.13      379.57     23.06 o
  -2   5  14       24.42       19.49     25.20 o
  -1   5  14      777.47      771.55     31.32 o
   0   5  14      394.96      356.25     19.06 o
   1   5  14     1957.36     1902.09     24.63 o
   2   5  14      634.55      646.54     20.68 o
   3   5  14     1877.70     1873.37     26.43 o
   4   5  14      719.95      699.99     26.49 o
   5   5  14     1871.72     1842.07     34.68 o
   6   5  14     1298.53     1214.39     35.61 o
   7   5  14       43.25       50.01     38.95 o
   8   5  14       77.68      105.49     44.64 o
  -9   6  14      663.30      654.54     46.16 o
  -8   6  14       90.92       47.07     38.98 o
  -7   6  14       13.33        1.44     27.76 o
  -6   6  14        1.71      -15.10     27.25 o
  -5   6  14        5.65        8.66     20.45 o
  -4   6  14       18.77       21.98     19.30 o
  -3   6  14      390.45      389.10     19.92 o
  -2   6  14      186.76      162.01     31.93 o
  -1   6  14        4.05      -12.35     29.13 o
   0   6  14      361.41      365.16     31.07 o
   1   6  14      209.96      188.94     19.24 o
   2   6  14       53.15       43.92     19.95 o
   3   6  14        9.57       19.66     20.62 o
   4   6  14      627.65      579.60     30.17 o
   5   6  14      562.04      536.50     26.16 o
   6   6  14        6.85       27.09     30.88 o
   7   6  14       23.71       -3.67     33.78 o
  -8   7  14       18.86        6.69     31.85 o
  -7   7  14      109.37       73.34     30.26 o
  -6   7  14     3430.85     3388.18     64.62 o
  -5   7  14      934.57      963.97     31.78 o
  -4   7  14     2732.51     2794.73     47.79 o
  -3   7  14      824.43      822.92     29.51 o
  -2   7  14      149.32      154.11     25.95 o
  -1   7  14      216.52      217.39     31.50 o
   0   7  14      225.94      208.14     31.24 o
   1   7  14     2957.23     2968.33     84.32 o
   2   7  14     3070.88     3052.34     67.63 o
   3   7  14     3203.77     3272.06     35.09 o
   4   7  14      983.77      980.60     28.00 o
   5   7  14        5.08        5.09     23.15 o
   6   7  14      311.87      282.76     34.25 o
  -7   8  14      211.49      201.20     33.23 o
  -6   8  14      185.61      154.15     26.05 o
  -5   8  14       11.50       -6.17     31.24 o
  -4   8  14      707.15      737.70     33.30 o
  -3   8  14        6.14       -9.30     29.40 o
  -2   8  14      481.41      475.79     31.21 o
  -1   8  14        1.27        1.73     35.66 o
   0   8  14      974.74      979.15     61.89 o
   1   8  14        9.90       17.24     29.76 o
   2   8  14      151.61      120.26     24.52 o
   3   8  14      898.02      906.51     28.95 o
   4   8  14      101.43       79.90     24.91 o
   5   8  14      238.84      253.36     34.37 o
  -6   9  14       22.48       22.73     33.41 o
  -5   9  14        5.15       13.98     33.77 o
  -4   9  14      111.07       91.68     32.17 o
  -3   9  14      792.29      782.16     36.25 o
  -2   9  14      141.42      136.13     32.59 o
  -1   9  14     2077.96     2084.75     58.91 o
   0   9  14       77.55       87.76     38.78 o
   1   9  14      575.05      576.18     36.48 o
   2   9  14       44.19       25.07     30.91 o
   3   9  14       47.30       25.49     25.77 o
   4   9  14      500.77      421.11     28.40 o
  -4  10  14       11.55        5.93     35.39 o
  -3  10  14       89.00       90.60     35.08 o
  -2  10  14      195.38      234.34     35.98 o
  -1  10  14       25.06       31.66     34.55 o
   0  10  14      184.66      180.46     43.51 o
   1  10  14        8.04        8.38     34.15 o
   2  10  14      620.82      638.03     42.13 o
 -10   1  15     1700.74     1655.62     54.02 o
  -9   1  15        2.70       -8.23     26.53 o
  -8   1  15       77.82       59.85     28.56 o
  -7   1  15     1500.07     1483.47     24.11 o
  -6   1  15      725.98      727.58     20.28 o
  -5   1  15     2450.37     2421.05     33.57 o
  -4   1  15     1351.15     1336.22     20.53 o
  -3   1  15     3219.97     3213.44     25.53 o
  -2   1  15       50.18       41.66     14.45 o
  -1   1  15      510.66      520.68     16.14 o
   0   1  15     2334.72     2270.78     23.20 o
   1   1  15      266.48      261.01     12.24 o
   2   1  15     3707.26     3824.85     21.91 o
   3   1  15     2042.87     2029.50     25.74 o
   4   1  15     2626.06     2781.93     22.15 o
   5   1  15       88.04       78.12     13.38 o
   6   1  15      281.59      270.81     18.21 o
   7   1  15      426.75      440.69     24.76 o
   8   1  15       40.03       34.85     29.31 o
 -10   2  15      461.94      449.57     31.42 o
  -9   2  15      566.80      497.27     39.99 o
  -8   2  15       26.23       22.16     28.67 o
  -7   2  15     1877.01     1800.41     32.05 o
  -6   2  15       56.22       58.23     17.65 o
  -5   2  15        4.42       13.20     16.51 o
  -4   2  15       89.44       87.99     15.76 o
  -3   2  15      647.12      567.78     16.90 o
  -2   2  15      848.95      767.73     17.65 o
  -1   2  15      291.35      267.12     14.93 o
   0   2  15     3040.31     3086.16     19.77 o
   1   2  15     1157.81     1222.23     15.79 o
   2   2  15      488.93      521.90     13.39 o
   3   2  15      422.48      387.05     13.54 o
   4   2  15      331.26      305.21     15.97 o
   5   2  15        9.20       11.24     15.63 o
   6   2  15        1.40       -2.23     16.10 o
   7   2  15     1358.20     1339.26     69.98 o
   8   2  15      130.64      151.19     40.18 o
 -10   3  15      474.18      421.77     31.43 o
  -9   3  15       82.64       91.08     33.28 o
  -8   3  15     1899.91     1892.85     38.38 o
  -7   3  15       13.49       10.97     21.48 o
  -6   3  15      315.32      298.65     23.90 o
  -5   3  15     7095.68     7006.46     37.67 o
  -4   3  15     3312.75     3210.47     27.25 o
  -3   3  15      508.28      480.10     17.05 o
  -2   3  15       12.75        9.01     14.45 o
  -1   3  15     1649.23     1538.79     19.81 o
   0   3  15      775.36      740.21     16.14 o
   1   3  15      266.92      263.94     12.31 o
   2   3  15      782.60      768.50     19.20 o
   3   3  15      268.02      245.20     20.71 o
   4   3  15      511.89      464.62     20.03 o
   5   3  15      289.34      265.42     19.97 o
   6   3  15      469.22      475.46     29.47 o
   7   3  15      491.34      504.86     39.35 o
   8   3  15      980.94      924.63     44.64 o
  -9   4  15      822.92      857.98     37.03 o
  -8   4  15      665.77      697.27     32.88 o
  -7   4  15       23.95       16.41     21.99 o
  -6   4  15       43.37       30.34     19.89 o
  -5   4  15      491.56      435.62     23.06 o
  -4   4  15      361.33      332.58     20.68 o
  -3   4  15      286.20      296.19     15.79 o
  -2   4  15     4366.85     4512.11     48.30 o
  -1   4  15     2325.40     2301.27     38.35 o
   0   4  15      107.58       85.00     24.96 o
   1   4  15      682.98      640.28     18.61 o
   2   4  15      542.95      536.42     20.47 o
   3   4  15     1242.88     1197.76     23.58 o
   4   4  15        2.04       -2.96     18.95 o
   5   4  15     1439.78     1446.65     26.56 o
   6   4  15      413.21      427.80     31.25 o
   7   4  15       61.66       55.96     50.96 o
   8   4  15       41.11       40.83     41.95 o
  -9   5  15      382.13      440.75     44.87 o
  -8   5  15      964.78      984.59     44.19 o
  -7   5  15       46.11       42.93     26.67 o
  -6   5  15      154.27      147.04     25.32 o
  -5   5  15       46.73       27.38     23.93 o
  -4   5  15        0.37      -19.89     30.56 o
  -3   5  15     2529.17     2510.93     32.86 o
  -2   5  15      731.91      728.70     44.02 o
  -1   5  15       63.38       49.09     28.26 o
   0   5  15     1053.54     1019.11     33.90 o
   1   5  15       57.03       65.24     17.26 o
   2   5  15       11.83       22.30     18.70 o
   3   5  15       74.92       62.62     19.32 o
   4   5  15      938.74      872.54     27.01 o
   5   5  15      404.76      424.97     23.86 o
   6   5  15      316.43      328.66     33.80 o
   7   5  15      703.72      759.81     37.40 o
  -8   6  15      180.38      183.16     41.76 o
  -7   6  15       92.53       91.93     29.32 o
  -6   6  15     3807.95     3804.76     56.32 o
  -5   6  15       15.04       -5.00     25.68 o
  -4   6  15     3803.82     3900.29     36.50 o
  -3   6  15       75.25       54.71     19.78 o
  -2   6  15      318.41      307.44     33.16 o
  -1   6  15      113.31       93.83     31.38 o
   0   6  15     1128.99     1071.95     36.70 o
   1   6  15      930.99      889.85     29.94 o
   2   6  15      149.99      123.94     21.04 o
   3   6  15     4717.42     4852.41     79.68 o
   4   6  15       64.73       23.50     22.50 o
   5   6  15      213.88      217.82     23.87 o
   6   6  15        3.54       -1.14     31.76 o
   7   6  15      194.67      209.60     34.38 o
  -8   7  15      197.66      210.08     33.19 o
  -7   7  15      258.89      216.92     33.03 o
  -6   7  15        1.62        9.78     30.01 o
  -5   7  15      585.61      585.17     30.83 o
  -4   7  15      108.15       76.48     22.44 o
  -3   7  15        3.45      -24.19     26.43 o
  -2   7  15      186.94      147.28     28.09 o
  -1   7  15       83.42       64.28     32.98 o
   0   7  15        2.52      -24.62     32.63 o
   1   7  15        2.01        6.32     27.21 o
   2   7  15      606.67      629.31     31.66 o
   3   7  15       28.57       45.55     23.84 o
   4   7  15       10.16        0.72     23.42 o
   5   7  15       32.16       17.75     24.14 o
   6   7  15      336.08      352.52     36.11 o
  -7   8  15      547.00      562.22     36.54 o
  -6   8  15      620.09      634.64     35.33 o
  -5   8  15       84.14       69.28     31.07 o
  -4   8  15      858.21      893.73     49.98 o
  -3   8  15        0.25        8.59     29.70 o
  -2   8  15      946.51      940.20     34.39 o
  -1   8  15      584.97      545.73     70.93 o
   0   8  15      330.53      288.86     37.95 o
   1   8  15     1568.64     1678.53     38.32 o
   2   8  15        7.97        4.53     30.11 o
   3   8  15      886.47      824.66     34.18 o
   4   8  15       57.77       23.12     26.06 o
   5   8  15      797.87      859.76     38.26 o
  -5   9  15        2.07       -8.11     33.33 o
  -4   9  15        1.96        7.51     33.72 o
  -3   9  15      503.90      497.40     36.06 o
  -2   9  15      383.71      373.04     34.81 o
  -1   9  15      435.95      416.62     42.93 o
   0   9  15      187.26      174.26     41.39 o
   1   9  15      468.74      476.23     35.86 o
   2   9  15      108.57       98.53     33.94 o
   3   9  15       44.93       32.75     33.33 o
  -3  10  15       15.45       13.88     35.42 o
  -2  10  15     2216.15     2290.37     47.67 o
  -1  10  15      181.59      202.03     36.19 o
   0  10  15      488.00      501.52     45.29 o
   1  10  15      140.13      183.10     42.43 o
 -10   0  16        7.81      -12.80     39.30 o
  -9   0  16       93.48       79.14     38.87 o
  -8   0  16     1229.63     1307.87     67.61 o
  -7   0  16      404.96      435.67     39.81 o
  -6   0  16     4979.47     5003.75     85.13 o
  -5   0  16      372.93      338.26     26.06 o
  -4   0  16    10324.57    10456.13    124.47 o
  -3   0  16      894.12      980.64    110.92 o
  -2   0  16      167.90      176.24     21.81 o
  -1   0  16     1137.79     1057.28     27.26 o
   0   0  16      311.27      291.74     21.63 o
   1   0  16     2790.60     2648.06     34.29 o
   2   0  16      119.55      131.37     20.68 o
   3   0  16     8281.68     8781.79     84.65 o
   4   0  16     1680.81     1737.06     24.85 o
   5   0  16       10.35        3.27     18.11 o
   6   0  16      981.52     1007.91     27.94 o
   7   0  16       33.31       19.14     34.11 o
   8   0  16      229.63      178.39     36.83 o
 -10   1  16       56.64       32.35     28.96 o
  -9   1  16       38.94       31.52     26.94 o
  -8   1  16      817.29      864.07     45.01 o
  -7   1  16      135.97      138.37     19.46 o
  -6   1  16        9.87        8.88     18.87 o
  -5   1  16        4.93        4.76     17.23 o
  -4   1  16       16.06       17.32     16.89 o
  -3   1  16      219.42      200.95     16.49 o
  -2   1  16      431.54      401.92     16.87 o
  -1   1  16     1394.66     1292.39     20.17 o
   0   1  16     1261.45     1298.35     32.76 o
   1   1  16      290.14      264.67     15.15 o
   2   1  16       49.39       54.73     12.14 o
   3   1  16      133.36      113.45     13.28 o
   4   1  16      112.38       78.55     12.83 o
   5   1  16        2.41       -0.47     14.86 o
   6   1  16      357.44      368.57     21.43 o
   7   1  16      875.64      904.76     37.63 o
   8   1  16       21.14        6.04     38.79 o
 -10   2  16       12.03       23.39     29.90 o
  -9   2  16      750.72      715.19     36.30 o
  -8   2  16      682.54      725.25     33.11 o
  -7   2  16       66.63       56.72     25.06 o
  -6   2  16     1723.36     1764.86     35.68 o
  -5   2  16      180.09      157.12     17.97 o
  -4   2  16     1045.02     1057.62     20.85 o
  -3   2  16      225.52      232.18     16.78 o
  -2   2  16      894.18      896.43     19.26 o
  -1   2  16     3552.81     3572.01     27.27 o
   0   2  16       88.62      102.40     14.60 o
   1   2  16     6277.13     6482.89     58.89 o
   2   2  16     2158.52     2175.07     21.11 o
   3   2  16      695.82      682.22     20.51 o
   4   2  16       39.91       35.50     15.25 o
   5   2  16      750.68      728.67     19.79 o
   6   2  16     1545.19     1602.85     27.15 o
   7   2  16        0.88       17.24     37.19 o
   8   2  16      789.93      884.07     45.61 o
  -9   3  16      885.55      878.78     38.05 o
  -8   3  16     1099.61     1045.74     48.11 o
  -7   3  16      196.75      175.80     23.16 o
  -6   3  16       68.61       50.18     19.30 o
  -5   3  16     1634.27     1706.73     35.52 o
  -4   3  16     1324.36     1279.81     21.87 o
  -3   3  16      397.35      386.42     17.50 o
  -2   3  16      987.16      967.05     19.70 o
  -1   3  16       68.23       51.14     14.88 o
   0   3  16      320.13      344.10     20.99 o
   1   3  16     1085.02     1058.03     21.65 o
   2   3  16      780.60      739.61     19.93 o
   3   3  16      268.77      233.29     18.69 o
   4   3  16      227.31      180.76     19.67 o
   5   3  16     1757.95     1751.59     27.43 o
   6   3  16       37.88       32.79     27.45 o
   7   3  16      572.46      648.93     53.00 o
   8   3  16        5.07       48.38     41.63 o
  -9   4  16      246.16      225.59     35.81 o
  -8   4  16      157.47      149.80     31.18 o
  -7   4  16      309.02      313.87     23.86 o
  -6   4  16       18.36        3.36     20.84 o
  -5   4  16       95.84       96.05     22.58 o
  -4   4  16      831.90      835.25     36.71 o
  -3   4  16      496.84      527.06     32.60 o
  -2   4  16      241.35      221.29     28.26 o
  -1   4  16     1199.69     1218.44     38.01 o
   0   4  16      692.61      656.67     31.39 o
   1   4  16     2990.02     3083.60     36.72 o
   2   4  16      207.20      194.62     18.34 o
   3   4  16      881.59      846.33     26.84 o
   4   4  16     1726.74     1655.67     27.22 o
   5   4  16        8.63       13.03     21.32 o
   6   4  16     1120.78     1177.81     58.39 o
   7   4  16        0.18       15.26     40.02 o
  -9   5  16       51.50       50.52     41.58 o
  -8   5  16      123.15      107.56     40.53 o
  -7   5  16     1373.03     1362.68     35.61 o
  -6   5  16       76.04       64.52     27.01 o
  -5   5  16      855.76      850.82     29.25 o
  -4   5  16       54.13       46.38     30.60 o
  -3   5  16      780.36      786.45     35.22 o
  -2   5  16     1598.95     1579.20     40.73 o
  -1   5  16       39.14       24.33     28.72 o
   0   5  16      220.57      182.58     29.19 o
   1   5  16       64.07       60.10     25.59 o
   2   5  16     1671.45     1720.24     32.57 o
   3   5  16       59.37       53.75     20.34 o
   4   5  16     1249.13     1264.94     27.19 o
   5   5  16      146.84      147.48     22.50 o
   6   5  16       33.46       48.22     30.95 o
   7   5  16      245.76      219.34     34.23 o
  -8   6  16        3.40      -24.24     41.55 o
  -7   6  16       28.55       44.56     31.23 o
  -6   6  16      169.11      150.38     29.78 o
  -5   6  16      224.30      232.02     27.87 o
  -4   6  16      396.43      421.75     28.34 o
  -3   6  16      418.91      392.49     27.39 o
  -2   6  16       22.72       -6.13     30.93 o
  -1   6  16      602.85      565.02     39.79 o
   0   6  16      160.57      124.75     30.16 o
   1   6  16        2.74       -4.64     26.04 o
   2   6  16        2.41      -13.54     26.21 o
   3   6  16      349.25      323.94     23.29 o
   4   6  16      298.11      274.71     24.02 o
   5   6  16       83.13       78.72     23.59 o
   6   6  16       82.62      107.84     33.27 o
  -7   7  16     1433.03     1493.44     40.30 o
  -6   7  16      145.86      130.06     31.72 o
  -5   7  16      365.31      418.74     36.34 o
  -4   7  16      294.45      288.04     28.28 o
  -3   7  16     1359.24     1394.07     35.10 o
  -2   7  16       17.55        8.49     28.64 o
  -1   7  16      207.13      202.66     37.18 o
   0   7  16     2536.92     2560.76     49.44 o
   1   7  16      213.38      199.57     30.26 o
   2   7  16     1039.80     1080.78     35.20 o
   3   7  16      213.51      240.17     31.66 o
   4   7  16      317.83      313.81     26.12 o
   5   7  16      228.02      236.28     33.36 o
  -6   8  16      427.94      385.86     46.73 o
  -5   8  16      150.19      140.73     45.82 o
  -4   8  16      202.87      171.22     32.33 o
  -3   8  16      897.06      911.71     35.13 o
  -2   8  16       14.44       -1.00     31.57 o
  -1   8  16       45.59       25.31     39.45 o
   0   8  16      145.32      116.74     39.06 o
   1   8  16      573.68      615.18     34.86 o
   2   8  16      572.67      600.36     35.05 o
   3   8  16       68.28       65.07     32.86 o
   4   8  16      230.82      244.45     33.16 o
  -4   9  16      323.65      287.43     35.46 o
  -3   9  16      279.33      305.74     35.63 o
  -2   9  16     2348.85     2449.20     45.99 o
  -1   9  16       21.99       48.53     42.09 o
   0   9  16       65.18       73.80     41.51 o
   1   9  16       62.98       29.27     40.30 o
   2   9  16      798.43      820.22     38.14 o
   3   9  16      458.88      462.78     35.97 o
 -10   1  17       70.97       69.71     30.30 o
  -9   1  17       51.27       50.28     34.04 o
  -8   1  17      612.25      596.60     44.50 o
  -7   1  17     1053.75     1089.54     24.71 o
  -6   1  17      912.90      905.92     23.12 o
  -5   1  17     1160.23     1148.66     26.64 o
  -4   1  17     2130.64     2111.91     30.48 o
  -3   1  17       17.28        9.55     17.15 o
  -2   1  17      334.00      361.73     17.84 o
  -1   1  17      782.09      723.54     33.89 o
   0   1  17     1576.83     1460.98     21.44 o
   1   1  17     1310.93     1403.59     25.51 o
   2   1  17      554.51      540.46     16.25 o
   3   1  17     2112.90     2224.17     21.06 o
   4   1  17      170.52      186.53     13.83 o
   5   1  17     1013.31     1015.56     19.15 o
   6   1  17       90.41       84.08     20.53 o
   7   1  17      208.94      195.25     28.84 o
  -9   2  17       15.12       39.70     33.01 o
  -8   2  17      578.67      631.15     51.40 o
  -7   2  17       62.42       43.96     26.16 o
  -6   2  17      127.64      112.77     19.38 o
  -5   2  17       10.71        3.28     18.90 o
  -4   2  17        2.49       15.01     17.77 o
  -3   2  17     1012.02      918.13     21.05 o
  -2   2  17      134.33      130.65     16.60 o
  -1   2  17     2214.48     2255.48     31.98 o
   0   2  17       70.66       64.08     15.56 o
   1   2  17       67.57       64.77     15.93 o
   2   2  17       81.43      108.42     13.56 o
   3   2  17      537.39      529.41     15.45 o
   4   2  17      197.97      197.84     20.20 o
   5   2  17       26.87       26.68     20.31 o
   6   2  17      590.07      614.65     30.98 o
   7   2  17       60.87       71.16     38.98 o
  -9   3  17     1099.91     1106.56     39.77 o
  -8   3  17       79.20       59.25     31.16 o
  -7   3  17     1204.47     1189.92     28.15 o
  -6   3  17     1259.03     1258.16     25.38 o
  -5   3  17       37.95       36.13     18.87 o
  -4   3  17      156.62      130.20     18.85 o
  -3   3  17       27.63       28.64     16.89 o
  -2   3  17     4130.04     4172.73     30.77 o
  -1   3  17      281.05      306.75     22.46 o
   0   3  17      597.09      614.57     23.45 o
   1   3  17       13.90        6.48     20.73 o
   2   3  17      182.75      178.04     18.37 o
   3   3  17       92.91       95.02     18.87 o
   4   3  17        0.39       -0.21     19.66 o
   5   3  17     1877.44     1976.33     48.30 o
   6   3  17      183.34      183.52     29.73 o
   7   3  17      946.60     1081.13     45.81 o
  -9   4  17      223.17      246.15     35.35 o
  -8   4  17       11.93       -6.22     30.51 o
  -7   4  17       99.09       87.11     28.39 o
  -6   4  17      765.62      754.94     29.46 o
  -5   4  17      693.80      659.17     36.38 o
  -4   4  17      103.82       84.67     30.69 o
  -3   4  17      603.28      632.45     34.30 o
  -2   4  17        7.62       19.08     30.16 o
  -1   4  17     1116.42     1114.98     35.67 o
   0   4  17      190.25      180.17     29.29 o
   1   4  17     1184.41     1161.11     36.12 o
   2   4  17     1408.35     1398.72     31.34 o
   3   4  17      128.58       90.49     20.18 o
   4   4  17     1284.67     1291.75     36.35 o
   5   4  17       80.43       68.69     22.32 o
   6   4  17       53.02       84.76     30.38 o
   7   4  17       48.44       52.23     38.52 o
  -8   5  17        4.50        8.01     41.13 o
  -7   5  17       98.31      122.56     29.50 o
  -6   5  17       64.45       70.07     28.23 o
  -5   5  17      399.39      401.95     28.74 o
  -4   5  17      122.08      116.25     34.92 o
  -3   5  17     1376.23     1322.44     40.00 o
  -2   5  17      332.79      290.50     31.68 o
  -1   5  17       13.94       25.70     29.58 o
   0   5  17     1040.93     1022.43     35.47 o
   1   5  17       25.15        7.62     28.97 o
   2   5  17      518.66      515.93     28.61 o
   3   5  17      441.51      453.72     28.57 o
   4   5  17      302.18      262.87     23.14 o
   5   5  17      391.56      351.75     24.72 o
   6   5  17       28.62       11.77     31.03 o
  -8   6  17      492.71      437.39     44.55 o
  -7   6  17     1084.39     1181.11     37.73 o
  -6   6  17      768.01      755.12     33.32 o
  -5   6  17     1156.09     1169.37     33.86 o
  -4   6  17      377.54      422.17     28.19 o
  -3   6  17      500.18      469.75     48.24 o
  -2   6  17      823.21      802.49     40.50 o
  -1   6  17      962.62     1025.11     54.23 o
   0   6  17     1339.40     1324.86     42.15 o
   1   6  17      399.15      410.61     35.63 o
   2   6  17     1164.11     1213.04     35.39 o
   3   6  17      920.23      879.36     35.08 o
   4   6  17      402.71      371.28     30.62 o
   5   6  17       33.50       36.04     24.44 o
   6   6  17      574.50      587.03     36.63 o
  -7   7  17       83.51       87.78     32.66 o
  -6   7  17      153.57      194.20     32.57 o
  -5   7  17       11.37       12.53     30.12 o
  -4   7  17        5.32       -1.90     39.61 o
  -3   7  17       39.51       33.14     38.66 o
  -2   7  17       77.51       66.14     28.88 o
  -1   7  17       36.09       17.84     35.43 o
   0   7  17       25.26        4.37     36.16 o
   1   7  17       56.22       57.70     36.84 o
   2   7  17      124.99       94.97     31.43 o
   3   7  17        6.91       43.72     30.55 o
   4   7  17        3.18       -3.08     30.74 o
   5   7  17        1.63        2.28     43.40 o
  -5   8  17      195.22      275.23     45.22 o
  -4   8  17       91.75       63.85     44.67 o
  -3   8  17      504.22      457.48     45.81 o
  -2   8  17       22.97        7.03     31.60 o
  -1   8  17      996.87      969.03     46.18 o
   0   8  17      858.63      851.03     44.64 o
   1   8  17      336.99      361.25     40.63 o
   2   8  17      511.86      588.52     35.47 o
   3   8  17      149.20      143.22     34.31 o
  -3   9  17      169.72      148.62     35.92 o
  -2   9  17      158.00      161.96     35.60 o
  -1   9  17      740.70      802.82     82.17 o
   0   9  17      176.55      183.11     44.42 o
   1   9  17       80.65       73.16     42.28 o
  -9   0  18       47.12       41.61     40.06 o
  -8   0  18       91.37       64.67     59.31 o
  -7   0  18     3127.20     3276.72     59.12 o
  -6   0  18       95.55       88.39     28.94 o
  -5   0  18     5287.97     5502.64     53.04 o
  -4   0  18      190.00      199.60     27.33 o
  -3   0  18      657.64      661.67     29.66 o
  -2   0  18      110.35       95.53     24.19 o
  -1   0  18      219.91      185.61     25.21 o
   0   0  18     1199.13     1221.77     30.50 o
   1   0  18      124.40      102.70     25.37 o
   2   0  18     4792.65     5232.06     65.01 o
   3   0  18     1608.42     1481.69     33.23 o
   4   0  18      147.85      164.00     22.24 o
   5   0  18      131.11       90.43     19.38 o
   6   0  18       26.20       10.68     24.14 o
   7   0  18      701.66      685.09     40.59 o
  -9   1  18      299.22      312.61     36.41 o
  -8   1  18      386.98      388.02     43.13 o
  -7   1  18       10.45       20.29     20.92 o
  -6   1  18      946.04      933.49     24.32 o
  -5   1  18       10.68        5.25     20.02 o
  -4   1  18       53.91       36.04     19.05 o
  -3   1  18       23.14       19.68     18.99 o
  -2   1  18     1198.13     1207.05     43.05 o
  -1   1  18      454.05      523.86     19.53 o
   0   1  18      130.96      109.79     17.15 o
   1   1  18        8.25       25.70     16.96 o
   2   1  18      521.96      510.92     19.46 o
   3   1  18       39.80       60.64     14.91 o
   4   1  18      224.63      217.10     15.78 o
   5   1  18      356.93      347.72     17.50 o
   6   1  18      182.82      151.94     22.13 o
   7   1  18       23.80       38.87     37.57 o
  -9   2  18     1187.50     1296.67     41.76 o
  -8   2  18      499.24      512.43     35.03 o
  -7   2  18      703.30      676.27     30.54 o
  -6   2  18        4.67       -9.87     21.06 o
  -5   2  18       28.95       33.86     19.40 o
  -4   2  18       14.50        3.42     18.62 o
  -3   2  18     2839.83     2821.09     29.10 o
  -2   2  18     1483.18     1457.99     23.79 o
  -1   2  18      481.35      491.26     19.12 o
   0   2  18     3102.50     3221.39     40.91 o
   1   2  18       27.42       20.80     16.08 o
   2   2  18     1512.13     1568.19     29.27 o
   3   2  18      199.35      186.18     17.85 o
   4   2  18     1007.50     1071.82     30.36 o
   5   2  18      565.41      577.39     24.12 o
   6   2  18      158.04      173.72     29.14 o
   7   2  18      478.76      574.23     43.20 o
  -9   3  18      173.29      181.85     35.25 o
  -8   3  18       29.48       30.91     31.25 o
  -7   3  18       64.51       43.46     27.96 o
  -6   3  18      639.21      640.44     24.37 o
  -5   3  18       67.99       63.85     20.38 o
  -4   3  18      370.88      361.07     20.59 o
  -3   3  18     1055.50     1088.26     28.40 o
  -2   3  18      471.32      444.52     25.50 o
  -1   3  18        6.10       13.91     21.99 o
   0   3  18      832.44      805.14     32.37 o
   1   3  18       47.48       28.29     22.09 o
   2   3  18       21.44       21.29     23.96 o
   3   3  18      117.63      117.55     24.78 o
   4   3  18      736.01      772.00     30.70 o
   5   3  18      317.44      322.61     23.43 o
   6   3  18      525.16      556.02     41.91 o
   7   3  18      164.30      147.83     41.29 o
  -8   4  18      724.92      768.81     71.58 o
  -7   4  18      250.96      274.14     29.61 o
  -6   4  18      149.36      130.81     34.07 o
  -5   4  18      154.17      139.10     35.03 o
  -4   4  18      269.44      282.15     33.68 o
  -3   4  18     1128.11     1109.09     53.10 o
  -2   4  18     3821.80     3971.13     51.93 o
  -1   4  18     1708.79     1631.54     39.33 o
   0   4  18       98.37      118.14     29.92 o
   1   4  18       27.33       26.20     29.70 o
   2   4  18      107.95      111.92     26.11 o
   3   4  18      650.93      632.80     29.85 o
   4   4  18      187.28      177.74     27.81 o
   5   4  18     1941.37     2080.44     31.91 o
   6   4  18      231.92      249.49     31.66 o
  -8   5  18      435.79      490.60     45.61 o
  -7   5  18      358.00      413.42     33.12 o
  -6   5  18     1097.11     1118.05     39.41 o
  -5   5  18       49.17       30.85     36.29 o
  -4   5  18     1543.32     1630.99     64.99 o
  -3   5  18      284.84      310.49     36.58 o
  -2   5  18        8.79        0.36     33.01 o
  -1   5  18      511.47      530.26     36.48 o
   0   5  18      147.30      142.97     33.78 o
   1   5  18     2849.11     2978.13     48.91 o
   2   5  18      249.06      257.44     29.32 o
   3   5  18      772.09      839.75     32.52 o
   4   5  18       11.16       -1.29     28.64 o
   5   5  18      311.08      301.82     30.04 o
   6   5  18      130.47      122.52     33.90 o
  -7   6  18      137.61      155.68     33.34 o
  -6   6  18      179.30      200.45     30.72 o
  -5   6  18      111.28      109.89     30.85 o
  -4   6  18      417.97      496.51     30.85 o
  -3   6  18       61.14       40.25     36.81 o
  -2   6  18      137.24      146.61     36.62 o
  -1   6  18       24.90       18.71     35.02 o
   0   6  18      248.68      254.84     36.23 o
   1   6  18        5.08       14.91     35.40 o
   2   6  18      384.39      409.17     32.70 o
   3   6  18      478.86      515.72     33.34 o
   4   6  18      138.47      118.70     30.66 o
   5   6  18       15.32       16.26     43.16 o
  -6   7  18     1165.99     1277.69     52.08 o
  -5   7  18      295.37      313.16     56.86 o
  -4   7  18     1274.10     1368.39     51.42 o
  -3   7  18       46.96       53.74     41.16 o
  -2   7  18      316.24      325.77     41.08 o
  -1   7  18     1869.25     1986.07    131.37 o
   0   7  18       14.27        3.75     37.74 o
   1   7  18      355.97      315.09     40.17 o
   2   7  18       43.27       50.63     33.02 o
   3   7  18     2501.96     2764.01     45.70 o
   4   7  18        6.89      -29.55     32.02 o
  -5   8  18        2.13       -7.51     44.55 o
  -4   8  18      279.11      283.44     47.15 o
  -3   8  18        0.38      -36.85     44.04 o
  -2   8  18        6.65       19.36     42.08 o
  -1   8  18      214.89      185.66     43.20 o
   0   8  18        1.61       29.85     40.74 o
   1   8  18       93.83      108.39     42.01 o
   2   8  18        0.47       14.36     34.92 o
  -1   9  18       37.59       33.85     43.83 o
  -9   1  19       26.84       52.14     34.82 o
  -8   1  19      337.03      351.35     43.24 o
  -7   1  19       23.44       35.46     23.05 o
  -6   1  19     1435.96     1528.84     27.98 o
  -5   1  19      997.59     1036.14     25.23 o
  -4   1  19      173.70      181.16     20.43 o
  -3   1  19      685.31      670.99     22.87 o
  -2   1  19      164.89      142.65     19.59 o
  -1   1  19     1106.74     1117.32     23.30 o
   0   1  19      342.99      349.88     19.56 o
   1   1  19     1194.19     1271.89     23.48 o
   2   1  19      835.51      854.55     28.14 o
   3   1  19     1898.29     1936.58     26.09 o
   4   1  19      505.75      517.83     19.90 o
   5   1  19       24.84       14.53     18.04 o
   6   1  19      748.03      888.41     36.30 o
  -8   2  19      260.67      234.05     43.87 o
  -7   2  19       23.83       32.96     27.71 o
  -6   2  19      127.45       88.39     22.54 o
  -5   2  19       53.09       15.01     21.21 o
  -4   2  19     1753.72     1702.01     27.55 o
  -3   2  19       14.06       23.25     19.26 o
  -2   2  19     2150.84     2217.22     32.55 o
  -1   2  19      106.33       74.44     18.27 o
   0   2  19       48.10       87.25     23.46 o
   1   2  19      161.77      168.09     24.03 o
   2   2  19      198.50      190.53     23.50 o
   3   2  19       61.78       73.45     21.16 o
   4   2  19       16.74        6.32     21.46 o
   5   2  19     2134.41     2421.85     32.60 o
   6   2  19      101.26      120.41     30.88 o
  -8   3  19      411.31      451.95     40.39 o
  -7   3  19       39.98       32.26     28.42 o
  -6   3  19      155.65      168.55     22.95 o
  -5   3  19      549.29      474.48     28.75 o
  -4   3  19      292.18      342.31     26.55 o
  -3   3  19     2187.84     2396.10     48.63 o
  -2   3  19        9.02        7.56     23.96 o
  -1   3  19      698.18      731.69     27.01 o
   0   3  19       31.22       18.66     24.15 o
   1   3  19       43.64       37.14     23.57 o
   2   3  19       18.29        1.24     28.37 o
   3   3  19      147.61      133.49     26.52 o
   4   3  19     2164.12     2393.23     38.41 o
   5   3  19       59.62       75.72     23.63 o
   6   3  19      525.86      579.33     32.22 o
  -8   4  19       49.19       58.63     41.75 o
  -7   4  19      759.87      814.88     34.37 o
  -6   4  19      324.54      319.81     38.65 o
  -5   4  19       13.41      -15.08     36.19 o
  -4   4  19       29.77       37.04     34.61 o
  -3   4  19      116.82      118.59     34.15 o
  -2   4  19      469.04      494.86     52.84 o
  -1   4  19      161.49      160.97     44.63 o
   0   4  19     2030.44     2076.61     44.72 o
   1   4  19      624.38      600.93     35.68 o
   2   4  19      350.41      350.23     34.71 o
   3   4  19      434.94      452.75     30.47 o
   4   4  19       10.54        7.93     28.23 o
   5   4  19      109.17      105.79     28.61 o
  -7   5  19       26.03       38.47     31.83 o
  -6   5  19       16.66        6.73     31.75 o
  -5   5  19      416.36      448.19     42.17 o
  -4   5  19      556.39      542.21     40.58 o
  -3   5  19       15.39       37.57     36.54 o
  -2   5  19      492.02      519.47     67.10 o
  -1   5  19      914.13     1015.64     47.47 o
   0   5  19        2.25       -0.44     33.84 o
   1   5  19      361.37      333.64     35.65 o
   2   5  19      357.66      354.08     35.63 o
   3   5  19      161.25      158.50     29.99 o
   4   5  19      361.44      374.94     40.24 o
   5   5  19       49.10       41.29     29.51 o
  -6   6  19      104.20       73.65     31.70 o
  -5   6  19     2116.02     2212.81     40.87 o
  -4   6  19      243.78      284.07     31.66 o
  -3   6  19      332.89      365.42     42.32 o
  -2   6  19      235.75      265.49     39.43 o
  -1   6  19      525.99      555.75     41.22 o
   0   6  19      441.62      430.74     39.00 o
   1   6  19      580.91      604.85     40.66 o
   2   6  19     1109.42     1162.35     37.58 o
   3   6  19      411.40      473.93     34.98 o
   4   6  19      384.63      363.14     33.73 o
  -5   7  19        1.56      -13.14     44.79 o
  -4   7  19      245.91      250.63     46.15 o
  -3   7  19       77.99       65.10     41.47 o
  -2   7  19        1.89      -15.14     41.81 o
  -1   7  19       40.02       47.32     40.88 o
   0   7  19       20.26       34.41     39.80 o
   1   7  19       48.27       57.31     39.55 o
   2   7  19       13.76       28.47     32.86 o
   3   7  19      223.56      244.28     35.24 o
  -3   8  19       18.12       -9.22     44.40 o
  -2   8  19      461.88      556.43     48.85 o
  -1   8  19        4.96       -3.74     43.57 o
   0   8  19     1161.11     1252.96     51.85 o
   1   8  19      822.21      905.27    107.33 o
  -8   0  20     2384.64     2554.01     83.05 o
  -7   0  20      305.73      284.59     35.79 o
  -6   0  20     1392.14     1526.99     41.90 o
  -5   0  20      170.48      209.58     32.59 o
  -4   0  20      770.61      795.52     47.08 o
  -3   0  20      260.40      259.17     29.63 o
  -2   0  20     1634.98     1703.62     38.90 o
  -1   0  20     3984.63     4122.29     49.09 o
   0   0  20        6.42      -30.38     26.87 o
   1   0  20     3623.66     3942.86     48.11 o
   2   0  20       29.44        6.94     28.53 o
   3   0  20       83.44       58.29     27.68 o
   4   0  20        8.44       -7.50     28.04 o
   5   0  20       18.47       18.49     27.93 o
   6   0  20     1271.99     1439.94     63.95 o
  -8   1  20       44.43       28.53     41.71 o
  -7   1  20      210.63      228.79     24.78 o
  -6   1  20       13.96       31.44     22.61 o
  -5   1  20        3.34      -13.62     22.34 o
  -4   1  20      222.80      219.34     22.24 o
  -3   1  20        1.91       18.99     20.72 o
  -2   1  20      403.83      351.74     21.16 o
  -1   1  20      197.49      190.93     19.69 o
   0   1  20      360.53      355.77     21.16 o
   1   1  20      802.47      812.47     27.63 o
   2   1  20      416.98      412.47     21.31 o
   3   1  20      524.29      533.08     25.91 o
   4   1  20       88.17       85.73     24.01 o
   5   1  20       21.06       24.87     20.06 o
   6   1  20       70.12       77.21     40.44 o
  -8   2  20       65.66       54.37     42.85 o
  -7   2  20       60.87       65.84     29.02 o
  -6   2  20      658.96      703.72     34.56 o
  -5   2  20       63.86       47.12     23.04 o
  -4   2  20     1127.84     1190.14     32.79 o
  -3   2  20      351.01      334.72     22.07 o
  -2   2  20      304.04      333.52     26.59 o
  -1   2  20      533.76      550.40     27.42 o
   0   2  20      650.52      651.19     27.51 o
   1   2  20     1928.61     2046.83     34.10 o
   2   2  20       13.52       11.27     23.42 o
   3   2  20     1455.03     1551.96     32.21 o
   4   2  20      377.49      450.91     29.30 o
   5   2  20      114.43      152.53     28.06 o
   6   2  20       74.46       65.60     31.21 o
  -8   3  20      400.45      452.62     44.47 o
  -7   3  20       48.85       61.26     39.08 o
  -6   3  20       14.37       19.06     28.36 o
  -5   3  20      121.67      114.96     27.69 o
  -4   3  20      135.88      129.47     28.40 o
  -3   3  20      948.12     1017.55     31.32 o
  -2   3  20      246.44      238.79     26.09 o
  -1   3  20     1157.86     1181.32     31.37 o
   0   3  20       24.99       26.49     24.68 o
   1   3  20       11.55        9.48     25.74 o
   2   3  20       13.30       11.80     31.68 o
   3   3  20      271.48      305.57     34.17 o
   4   3  20      491.23      555.45     36.02 o
   5   3  20       77.83       42.52     28.21 o
  -7   4  20       36.54       14.87     32.02 o
  -6   4  20      252.95      266.63     41.62 o
  -5   4  20      150.89      227.05     40.58 o
  -4   4  20     2007.76     2140.15     49.58 o
  -3   4  20      326.60      394.17     43.79 o
  -2   4  20     1163.11     1292.58     44.39 o
  -1   4  20       14.75       25.76     35.10 o
   0   4  20      141.13      162.99     35.30 o
   1   4  20        8.55       -3.98     32.72 o
   2   4  20      673.23      721.05     55.31 o
   3   4  20      444.96      520.05     32.58 o
   4   4  20      475.93      498.47     31.86 o
   5   4  20     1260.72     1347.29     37.42 o
  -6   5  20        7.59       18.53     32.62 o
  -5   5  20      798.62      871.25     46.19 o
  -4   5  20      111.23      138.50     39.46 o
  -3   5  20      463.92      475.17     40.88 o
  -2   5  20      172.57      217.27     38.50 o
  -1   5  20       40.50       41.46     36.41 o
   0   5  20     1431.90     1521.03     44.98 o
   1   5  20       16.24        9.62     34.47 o
   2   5  20      964.13     1012.09     40.94 o
   3   5  20      346.61      338.93     33.24 o
   4   5  20      352.36      365.57     32.97 o
  -6   6  20      297.28      299.80     33.72 o
  -5   6  20       83.78      103.76     31.83 o
  -4   6  20       27.58        0.49     42.33 o
  -3   6  20        2.66        5.39     41.66 o
  -2   6  20      213.02      211.27     40.69 o
  -1   6  20      537.01      571.54     43.69 o
   0   6  20       29.32       39.74     38.01 o
   1   6  20       94.12      122.09     39.77 o
   2   6  20      159.99      150.02     38.98 o
   3   6  20        1.21        4.90     32.32 o
  -4   7  20        6.30        9.47     43.96 o
  -3   7  20      814.11      877.26     49.03 o
  -2   7  20      240.36      275.06     45.26 o
  -1   7  20      314.57      296.80     43.56 o
   0   7  20       70.05       88.20     42.37 o
   1   7  20      814.67      888.79     46.10 o
   2   7  20     1882.49     1992.75     51.36 o
  -8   1  21       71.18       86.01     44.84 o
  -7   1  21     1231.50     1305.48     47.20 o
  -6   1  21      110.04      128.07     23.53 o
  -5   1  21     1653.34     1757.97     31.19 o
  -4   1  21       21.33       25.69     23.15 o
  -3   1  21       41.38       38.09     21.89 o
  -2   1  21      217.67      276.50     22.92 o
  -1   1  21      218.34      211.36     21.93 o
   0   1  21     2254.68     2384.71     75.44 o
   1   1  21      102.55      135.16     25.35 o
   2   1  21     1441.97     1576.40     41.50 o
   3   1  21       12.14       -5.93     24.32 o
   4   1  21      965.01      974.96     29.75 o
   5   1  21      908.17      983.20     30.56 o
  -7   2  21       92.89      106.64     31.32 o
  -6   2  21      415.10      436.92     25.88 o
  -5   2  21      462.58      472.90     25.93 o
  -4   2  21       31.81       48.38     27.08 o
  -3   2  21      722.55      775.55     30.74 o
  -2   2  21      332.36      380.11     28.56 o
  -1   2  21        6.64        1.89     26.52 o
   0   2  21      111.32      138.38     27.48 o
   1   2  21        3.50        8.63     25.52 o
   2   2  21      758.56      794.77     30.23 o
   3   2  21       83.34       96.84     26.72 o
   4   2  21      335.13      372.85     36.91 o
   5   2  21       43.16       72.79     28.83 o
  -7   3  21       65.55       28.53     39.71 o
  -6   3  21        4.09        1.44     38.72 o
  -5   3  21      535.08      531.69     31.95 o
  -4   3  21     1960.11     2176.70     54.93 o
  -3   3  21      122.88      122.55     28.20 o
  -2   3  21      722.23      755.28     32.29 o
  -1   3  21      796.84      808.34     30.89 o
   0   3  21      171.58      133.60     27.63 o
   1   3  21       53.41       43.26     26.43 o
   2   3  21      146.17      136.61     33.68 o
   3   3  21     1905.25     2143.18     47.04 o
   4   3  21        6.63       32.05     30.08 o
  -6   4  21        6.95       10.91     39.93 o
  -5   4  21        2.74        5.06     39.03 o
  -4   4  21      177.68      198.59     47.97 o
  -3   4  21      188.35      241.99     64.09 o
  -2   4  21      166.56      156.38     37.39 o
  -1   4  21     1056.64     1138.33     43.89 o
   0   4  21       58.80       64.94     35.80 o
   1   4  21      253.56      252.39     38.36 o
   2   4  21       18.95       26.79     36.30 o
   3   4  21      494.14      522.60     38.37 o
   4   4  21      192.97      233.16     32.99 o
  -6   5  21        0.68       -2.51     33.26 o
  -5   5  21      104.27      129.95     43.06 o
  -4   5  21      225.11      240.20     43.50 o
  -3   5  21      269.09      300.00     41.87 o
  -2   5  21      750.86      808.79     44.97 o
  -1   5  21      416.52      359.57     41.83 o
   0   5  21       26.66       38.17     38.24 o
   1   5  21       91.58       92.26     38.09 o
   2   5  21       22.23       30.93     37.26 o
   3   5  21      224.15      235.70     63.02 o
  -4   6  21      408.80      409.65     47.30 o
  -3   6  21       12.44        5.47     43.39 o
  -2   6  21       23.74       44.49     59.18 o
  -1   6  21     1347.54     1438.43     51.35 o
   0   6  21       68.45       74.60     40.80 o
   1   6  21     1409.19     1540.46     50.58 o
   2   6  21       25.44       42.05     39.38 o
  -2   7  21      100.78       96.72     44.85 o
  -1   7  21       88.93       77.88     43.49 o
   0   7  21      125.97      116.92     44.32 o
  -7   0  22     1002.45     1169.56     78.32 o
  -6   0  22      488.65      451.96     68.55 o
  -5   0  22      353.06      412.42     41.30 o
  -4   0  22     1583.78     1555.66     67.53 o
  -3   0  22     1547.15     1577.23     48.50 o
  -2   0  22     1752.11     1885.55     62.07 o
  -1   0  22      336.27      335.23     34.01 o
   0   0  22      977.68     1071.73     66.29 o
   1   0  22      174.66      152.78     32.63 o
   2   0  22      936.81     1052.17     69.21 o
   3   0  22        7.53       -6.41     48.21 o
   4   0  22       48.22       39.34     46.80 o
  -7   1  22        0.55       20.25     32.73 o
  -6   1  22       67.49       86.23     25.93 o
  -5   1  22      646.06      660.43     28.04 o
  -4   1  22      186.04      222.34     25.42 o
  -3   1  22        0.79       -2.48     23.42 o
  -2   1  22       37.04       35.08     22.67 o
  -1   1  22      357.47      382.15     28.08 o
   0   1  22       48.90       77.69     26.16 o
   1   1  22       97.57      102.14     26.59 o
   2   1  22      128.16      190.91     27.55 o
   3   1  22      272.92      310.70     27.58 o
   4   1  22       27.86       26.37     26.42 o
  -7   2  22      520.56      539.98     43.07 o
  -6   2  22       73.69       74.32     30.01 o
  -5   2  22      529.89      654.17     38.04 o
  -4   2  22       76.89       78.16     29.36 o
  -3   2  22      234.67      256.02     30.42 o
  -2   2  22       62.26       75.48     28.90 o
  -1   2  22      643.41      716.55     35.41 o
   0   2  22      607.54      656.31     31.13 o
   1   2  22      346.15      404.03     29.97 o
   2   2  22     1150.48     1312.18     47.92 o
   3   2  22       19.81        2.25     27.59 o
   4   2  22      225.33      274.26     35.30 o
  -6   3  22       55.86       43.16     31.71 o
  -5   3  22        0.64       -0.21     30.86 o
  -4   3  22     1500.72     1695.89     39.30 o
  -3   3  22      125.79      129.66     30.28 o
  -2   3  22     1118.56     1238.39     35.24 o
  -1   3  22        2.80       -7.65     28.43 o
   0   3  22      157.32      170.98     28.82 o
   1   3  22       26.21       23.90     28.87 o
   2   3  22       26.91       27.31     35.77 o
   3   3  22      545.16      577.66     39.89 o
  -5   4  22      181.79      167.65     43.04 o
  -4   4  22       18.78       35.44     40.11 o
  -3   4  22     1686.36     1995.86     51.94 o
  -2   4  22       63.64       70.14     39.32 o
  -1   4  22       48.36       36.43     37.70 o
   0   4  22       36.37       47.44     37.87 o
   1   4  22       37.70       50.75     37.54 o
   2   4  22      372.81      393.82     38.52 o
   3   4  22        1.98       41.21     50.98 o
  -5   5  22      403.86      420.86     45.37 o
  -4   5  22      144.10      171.63     44.76 o
  -3   5  22      259.06      251.49     44.76 o
  -2   5  22       96.55      137.10     42.12 o
  -1   5  22      829.30      948.70     47.47 o
   0   5  22      628.98      649.20     45.58 o
   1   5  22      168.80      159.21     41.11 o
   2   5  22      555.34      568.71     42.77 o
  -3   6  22      347.93      364.22     49.94 o
  -2   6  22      370.40      402.60     51.91 o
  -1   6  22       25.21       51.18     43.75 o
   0   6  22        2.60       16.16     42.10 o
  -6   1  23      650.64      699.19     30.65 o
  -5   1  23        4.04       12.04     26.56 o
  -4   1  23      143.63      143.98     30.60 o
  -3   1  23      484.95      505.68     32.25 o
  -2   1  23        7.93       12.08     27.53 o
  -1   1  23      812.38      976.55     42.44 o
   0   1  23      129.38      123.26     29.35 o
   1   1  23     1165.52     1388.09     65.50 o
   2   1  23      136.97      122.12     28.38 o
   3   1  23      544.62      539.91     29.46 o
  -6   2  23      727.38      774.58     47.10 o
  -5   2  23        2.22       10.58     30.63 o
  -4   2  23       71.94       58.85     30.99 o
  -3   2  23      912.39     1034.43     35.76 o
  -2   2  23       52.80       75.36     29.54 o
  -1   2  23      320.46      311.67     31.01 o
   0   2  23      178.47      209.23     29.81 o
   1   2  23      350.88      343.77     30.41 o
   2   2  23       85.20      100.99     29.09 o
   3   2  23      268.78      271.77     30.09 o
  -5   3  23      228.00      265.11     33.27 o
  -4   3  23      816.14      923.16     36.10 o
  -3   3  23       20.48       27.76     31.78 o
  -2   3  23     1008.65     1126.98     40.34 o
  -1   3  23      530.63      589.31     34.31 o
   0   3  23      110.27      134.84     31.64 o
   1   3  23      488.91      615.37     42.53 o
   2   3  23      620.13      696.51     48.30 o
  -4   4  23      396.23      427.39     45.75 o
  -3   4  23       61.19       55.76     43.19 o
  -2   4  23      169.98      140.75     42.83 o
  -1   4  23       19.69       26.41     40.94 o
   0   4  23      116.92      104.14     39.93 o
   1   4  23       91.97       88.81     40.40 o
  -3   5  23      238.36      273.40     51.60 o
  -2   5  23        7.03        8.02     42.08 o
  -1   5  23        6.30       37.12     40.81 o
   0   5  23       44.42        2.93     40.37 o
  -5   0  24      434.22      486.54     43.10 o
  -4   0  24      317.56      291.95     66.17 o
  -3   0  24       44.10       24.16     36.38 o
  -2   0  24      525.12      528.47     38.01 o
  -1   0  24      269.44      291.74     52.91 o
   0   0  24     1632.22     2270.91     70.62 o
   1   0  24      157.51      121.99     53.01 o
   2   0  24      227.84      254.32     51.15 o
  -5   1  24       24.97       11.73     30.15 o
  -4   1  24        5.37       -1.46     31.54 o
  -3   1  24      274.92      307.42     31.56 o
  -2   1  24       48.58       95.01     31.20 o
  -1   1  24       15.15       42.23     30.06 o
   0   1  24       21.68       25.97     30.71 o
   1   1  24       60.78       76.87     30.01 o
   2   1  24        8.19       20.70     28.56 o
  -4   2  24       94.09       93.60     32.34 o
  -3   2  24        0.94       -2.11     32.83 o
  -2   2  24     1094.06     1390.09     58.46 o
  -1   2  24      411.53      432.14     33.64 o
   0   2  24      140.27      177.68     31.55 o
   1   2  24      123.00      144.51     30.25 o
  -4   3  24      140.48      172.06     33.78 o
  -3   3  24      346.19      402.39     35.87 o
  -2   3  24       91.10       97.43     32.87 o
  -1   3  24        7.66        8.75     31.70 o
   0   3  24        1.66        1.25     32.74 o
   1   3  24       37.45       77.77     38.83 o
  -1   4  24       15.09       15.81     41.07 o
  -3   1  25       20.07       26.32     32.26 o
  -2   1  25      874.58     1141.94     39.44 o
  -1   1  25      855.58     1108.27     45.23 o
   0   1  25      749.79      789.26     35.39 o
 
